# Supplementary material for: Extracellular Vesicles-Dependent Secretion Regulates Intracellular CYFIP2 Protein Homeostasis in Cortical Neurons
Source: Biomedicines. 2025 Oct 15;13(10):2518. doi: 10.3390/biomedicines13102518 (PMC12561013; doi:10.3390/biomedicines13102518)
Supplement: Supplementary file 1 [file biomedicines-13-02518-s001.zip]

Archive with 3 entries (3 files):
- CYFIP2 Supplementary Figures Final.pdf
- Dataset S1 Proteomics of EVs.xlsx
- Dataset S2 SynGO analysis.xlsx
