# Supplementary material for: Extracellular Vesicles-Dependent Secretion Regulates Intracellular CYFIP2 Protein Homeostasis in Cortical Neurons
Source: Biomedicines. 2025 Oct 15;13(10):2518. doi: 10.3390/biomedicines13102518 (PMC12561013; doi:10.3390/biomedicines13102518)
Supplement: Supplementary file 1 [file biomedicines-13-02518-s001.zip › Dataset S1 Proteomics of EVs.xlsx]

## Sheet: Sample1
Sample 1	Protein	Accession	Gene ID	Mass kDA	Length AA	Pep All	Pep Uni	PSM All	Seq Cov (%)	Sequest Score	SAF
Sample 1	Histone H4	P62806	H4c1	11.4	103	15	15	88	62	228.27	0.854369
Sample 1	Tubulin beta-2B chain	Q9CWF2	Tubb2b	49.9	445	31	2	134	84	425.87	0.301124
Sample 1	Tubulin beta-2A chain	Q7TMM9	Tubb2a	49.9	445	31	3	133	84	417.25	0.298876
Sample 1	Tubulin beta-5 chain	P99024	Tubb5	49.6	444	29	5	127	81	380.34	0.286036
Sample 1	Tubulin beta-4B chain	P68372	Tubb4b	49.8	445	29	1	124	81	382.32	0.278652
Sample 1	Tubulin beta-3 chain	Q9ERD7	Tubb3	50.4	450	30	12	123	82	370.33	0.273333
Sample 1	Tubulin beta-4A chain	Q9D6F9	Tubb4a	49.6	444	28	6	108	82	301.28	0.243243
Sample 1	Histone H2AX	P27661	H2ax	15.1	143	7	3	34	38	88.01	0.237762
Sample 1	Actin, cytoplasmic 2	P63260	Actg1	41.8	375	26	1	75	81	245.54	0.2
Sample 1	Actin, cytoplasmic 1	P60710	Actb	41.7	375	26	1	74	81	241.19	0.197333
Sample 1	Tubulin alpha-4A chain	P68368	Tuba4a	49.9	448	20	3	87	50	248.96	0.194196
Sample 1	Histone H3.2	P84228	H3c2	15.4	136	10	1	24	67	76.07	0.176471
Sample 1	Histone H3.1	P68433	H3c1	15.4	136	10	1	24	67	78.32	0.176471
Sample 1	Histone H1.2	P15864	H1-2	21.3	212	13	2	34	33	99.91	0.160377
Sample 1	Histone H1.4	P43274	H1-4	22	219	13	5	35	32	102.82	0.159817
Sample 1	Histone H1.3	P43277	H1-3	22.1	221	14	3	35	33	101.14	0.158371
Sample 1	Tubulin beta-6 chain	Q922F4	Tubb6	50.1	447	16	1	67	42	193.21	0.149888
Sample 1	Barrier-to-autointegration factor	O54962	Banf1	10.1	89	7	7	13	49	38.17	0.146067
Sample 1	Apolipoprotein E	P08226	Apoe	35.8	311	20	20	45	61	107.24	0.144695
Sample 1	Keratin, type II cytoskeletal 5	Q922U2	Krt5	61.7	580	27	12	79	32	180.01	0.136207
Sample 1	Cofilin-1	P18760	Cfl1	18.5	166	13	11	22	80	64.96	0.13253
Sample 1	40S ribosomal protein S3	P62908	Rps3	26.7	243	22	22	31	77	82.48	0.127572
Sample 1	40S ribosomal protein S4, X isoform	P62702	Rps4x	29.6	263	22	22	32	63	75.22	0.121673
Sample 1	Glyceraldehyde-3-phosphate dehydrogenase	P16858	Gapdh	35.8	333	17	17	40	66	116.36	0.12012
Sample 1	Histone H1.5	P43276	H1-5	22.6	223	12	11	26	30	70.43	0.116592
Sample 1	Heat shock cognate 71 kDa protein	P63017	Hspa8	70.8	646	39	33	71	57	196.01	0.109907
Sample 1	Keratin, type II cytoskeletal 6A	P50446	Krt6a	59.3	553	15	3	58	17	127.24	0.104882
Sample 1	Catalase	P24270	Cat	59.8	527	21	21	55	34	135.57	0.104364
Sample 1	Keratin, type I cytoskeletal 15	Q61414	Krt15	49.1	452	9	1	46	10	79.51	0.10177
Sample 1	Keratin, type II cytoskeletal 75	Q8BGZ7	Krt75	59.7	551	13	1	56	15	125.25	0.101633
Sample 1	Keratin, type I cytoskeletal 14	Q61781	Krt14	52.8	484	14	2	49	31	105.08	0.10124
Sample 1	Adenosylhomocysteinase	P50247	Ahcy	47.7	432	23	21	43	52	117.13	0.099537
Sample 1	Insulin	P01324	INS	5.8	51	2	2	5	57	11.03	0.0980392
Sample 1	40S ribosomal protein S3a	P97351	Rps3a	29.9	264	16	16	25	58	59.03	0.094697
Sample 1	Peptidyl-prolyl cis-trans isomerase A	P17742	Ppia	18	164	9	9	15	61	38.85	0.0914634
Sample 1	Heat shock protein HSP 90-beta	P11499	Hsp90ab1	83.2	724	38	27	66	52	172.11	0.0911602
Sample 1	Dihydropyrimidinase-related protein 2	O08553	Dpysl2	62.2	572	29	25	51	71	166.38	0.0891608
Sample 1	Dihydropyrimidinase-related protein 1	P97427	Crmp1	62.1	572	26	21	50	70	163.7	0.0874126
Sample 1	Elongation factor 1-alpha 1	P10126	Eef1a1	50.1	462	22	13	40	44	111.76	0.0865801
Sample 1	Core histone macro-H2A.1	Q9QZQ8	Macroh2a1	39.7	372	17	15	32	59	96.15	0.0860215
Sample 1	Core histone macro-H2A.2	Q8CCK0	Macroh2a2	40.1	372	18	16	32	53	64.84	0.0860215
Sample 1	40S ribosomal protein S18	P62270	Rps18	17.7	152	12	12	13	55	27.97	0.0855263
Sample 1	Hemoglobin subunit alpha	P01942	Hba	15.1	142	6	6	12	43	29.21	0.084507
Sample 1	Keratin, type I cytoskeletal 10	P02535	Krt10	57.7	570	10	5	47	12	104.16	0.0824561
Sample 1	40S ribosomal protein S11	P62281	Rps11	18.4	158	10	10	13	52	23.05	0.0822785
Sample 1	T-complex protein 1 subunit beta	P80314	Cct2	57.4	535	29	29	43	67	107.13	0.0803738
Sample 1	Histone H1.1	P43275	H1-1	21.8	213	10	7	17	37	57.08	0.0798122
Sample 1	Pyruvate kinase PKM	P52480	Pkm	57.8	531	27	26	42	71	101.86	0.079096
Sample 1	Keratin, type I cytoskeletal 16	Q9Z2K1	Krt16	51.6	469	11	5	37	20	65.42	0.0788913
Sample 1	Keratin, type II cytoskeletal 79	Q8VED5	Krt79	57.5	531	9	1	41	8	91.31	0.0772128
Sample 1	Ras-related protein Rap-1b	Q99JI6	Rap1b	20.8	184	10	2	14	60	27.94	0.076087
Sample 1	T-complex protein 1 subunit delta	P80315	Cct4	58	539	24	23	41	62	90.82	0.0760668
Sample 1	Dihydropyrimidinase-related protein 3	Q62188	Dpysl3	61.9	570	26	21	42	68	132.44	0.0736842
Sample 1	Clathrin heavy chain 1	Q68FD5	Cltc	191.4	1675	79	79	121	58	329.82	0.0722388
Sample 1	T-complex protein 1 subunit theta	P42932	Cct8	59.5	548	33	33	39	70	93.63	0.0711679
Sample 1	T-complex protein 1 subunit eta	P80313	Cct7	59.6	544	25	25	38	56	88.52	0.0698529
Sample 1	GTP-binding nuclear protein Ran	P62827	Ran	24.4	216	11	11	15	44	40.74	0.0694444
Sample 1	Receptor of activated protein C kinase 1	P68040	Rack1	35.1	317	16	16	22	58	62.77	0.0694006
Sample 1	Eukaryotic initiation factor 4A-I	P60843	Eif4a1	46.1	406	19	10	28	56	66.99	0.0689655
Sample 1	T-complex protein 1 subunit alpha	P11983	Tcp1	60.4	556	25	25	38	60	94.07	0.0683453
Sample 1	40S ribosomal protein S12	P63323	Rps12	14.5	132	5	5	9	46	15.32	0.0681818
Sample 1	Keratin, type II cytoskeletal 2 epidermal	Q3TTY5	Krt2	70.9	707	14	7	47	11	110.53	0.0664781
Sample 1	Keratin, type I cytoskeletal 13	P08730	Krt13	47.7	437	10	2	29	14	53.2	0.0663616
Sample 1	40S ribosomal protein S13	P62301	Rps13	17.2	151	7	7	10	44	22.96	0.0662252
Sample 1	T-complex protein 1 subunit gamma	P80318	Cct3	60.6	545	24	24	36	56	95.68	0.066055
Sample 1	Transitional endoplasmic reticulum ATPase	Q01853	Vcp	89.3	806	35	35	53	54	113.56	0.0657568
Sample 1	Creatine kinase B-type	Q04447	Ckb	42.7	381	16	16	25	68	66.06	0.0656168
Sample 1	Isocitrate dehydrogenase [NADP] cytoplasmic	O88844	Idh1	46.6	414	21	21	27	52	59.99	0.0652174
Sample 1	Ras-related protein Rap-1A	P62835	Rap1a	21	184	9	1	12	46	25.42	0.0652174
Sample 1	14-3-3 protein beta/alpha	Q9CQV8	Ywhab	28.1	246	12	5	16	47	31.39	0.0650407
Sample 1	Hepatoma-derived growth factor-related protein 3	Q9JMG7	Hdgfl3	22.4	202	8	7	13	39	41.13	0.0643564
Sample 1	Keratin, type II cytoskeletal 2 oral	Q3UV17	Krt76	62.8	594	11	2	38	10	81.34	0.0639731
Sample 1	T-complex protein 1 subunit epsilon	P80316	Cct5	59.6	541	23	22	34	56	74.07	0.0628466
Sample 1	Keratin, type I cytoskeletal 17	Q9QWL7	Krt17	48.1	433	11	1	27	18	50.65	0.0623557
Sample 1	40S ribosomal protein S15a	P62245	Rps15a	14.8	130	7	7	8	56	20.24	0.0615385
Sample 1	14-3-3 protein zeta/delta	P63101	Ywhaz	27.8	245	11	8	15	45	30.64	0.0612245
Sample 1	Hemoglobin subunit beta-1	P02088	Hbb-b1	15.8	147	8	4	9	65	23.47	0.0612245
Sample 1	14-3-3 protein theta	P68254	Ywhaq	27.8	245	12	7	15	44	29.26	0.0612245
Sample 1	60S ribosomal protein L6	P47911	Rpl6	33.5	296	15	15	18	38	31.63	0.0608108
Sample 1	14-3-3 protein gamma	P61982	Ywhag	28.3	247	12	6	15	43	25.9	0.0607287
Sample 1	60S ribosomal protein L5	P47962	Rpl5	34.4	297	11	11	18	39	44.81	0.0606061
Sample 1	Glia-derived nexin	Q07235	Serpine2	44.2	397	14	14	24	47	60.46	0.0604534
Sample 1	Syntenin-1	O08992	Sdcbp	32.4	299	9	9	18	39	60.49	0.0602007
Sample 1	Alpha-enolase	P17182	Eno1	47.1	434	20	20	26	61	55.62	0.0599078
Sample 1	Keratin, type II cytoskeletal 1b	Q6IFZ6	Krt77	61.3	572	10	2	34	10	85.36	0.0594406
Sample 1	60S ribosomal protein L7	P14148	Rpl7	31.4	270	13	13	16	40	35.8	0.0592593
Sample 1	40S ribosomal protein S17	P63276	Rps17	15.5	135	5	5	8	60	12.16	0.0592593
Sample 1	Clusterin	Q06890	Clu	51.6	448	18	18	26	35	81.93	0.0580357
Sample 1	Heterochromatin protein 1-binding protein 3	Q3TEA8	Hp1bp3	60.8	554	25	25	32	33	77.94	0.0577617
Sample 1	Keratin, type I cytoskeletal 42	Q6IFX2	Krt42	50.1	452	13	5	26	27	48.96	0.0575221
Sample 1	Dihydropyrimidinase-related protein 5	Q9EQF6	Dpysl5	61.5	564	23	23	32	58	77.87	0.0567376
Sample 1	Glutamate dehydrogenase 1, mitochondrial	P26443	Glud1	61.3	558	18	18	31	36	68.02	0.0555556
Sample 1	14-3-3 protein epsilon	P62259	Ywhae	29.2	255	11	8	14	45	31.63	0.054902
Sample 1	40S ribosomal protein S16	P14131	Rps16	16.4	146	6	6	8	36	16.42	0.0547945
Sample 1	Heat shock protein HSP 90-alpha	P07901	Hsp90aa1	84.7	733	33	22	40	47	94.71	0.0545703
Sample 1	Destrin	Q9R0P5	Dstn	18.5	165	9	8	9	62	16.84	0.0545455
Sample 1	Neuronal membrane glycoprotein M6-a	P35802	Gpm6a	31.1	278	8	8	15	16	52.29	0.0539568
Sample 1	Guanine nucleotide-binding protein G(o) subunit alpha	P18872	Gnao1	40.1	354	14	11	19	51	34.25	0.0536723
Sample 1	Phosphoglycerate kinase 1	P09411	Pgk1	44.5	417	16	16	22	48	44.58	0.0527578
Sample 1	T-complex protein 1 subunit zeta	P80317	Cct6a	58	531	22	22	28	49	67.22	0.0527307
Sample 1	60S ribosomal protein L7a	P12970	Rpl7a	30	266	12	12	14	39	32.1	0.0526316
Sample 1	Proteasome subunit alpha type-7	Q9Z2U0	Psma7	27.8	248	11	11	13	54	31.69	0.0524194
Sample 1	60S ribosomal protein L30	P62889	Rpl30	12.8	115	5	5	6	58	18.26	0.0521739
Sample 1	40S ribosomal protein S26	P62855	Rps26	13	115	5	5	6	50	10.69	0.0521739
Sample 1	Fatty acid-binding protein 5	Q05816	Fabp5	15.1	135	7	7	7	56	19.27	0.0518519
Sample 1	Proteasome subunit alpha type-2	P49722	Psma2	25.9	234	8	8	12	48	30.46	0.0512821
Sample 1	Ubiquitin-like modifier-activating enzyme 1	Q02053	Uba1	117.7	1058	36	36	54	47	135.26	0.0510397
Sample 1	Fascin	Q61553	Fscn1	54.5	493	18	18	25	42	55.59	0.0507099
Sample 1	Peroxiredoxin-2	Q61171	Prdx2	21.8	198	8	8	10	42	19.8	0.0505051
Sample 1	Elongation factor 2	P58252	Eef2	95.3	858	31	31	43	45	89.6	0.0501166
Sample 1	Guanine nucleotide-binding protein G(I)/G(S)/G(T) subunit beta-2	P62880	Gnb2	37.3	340	12	5	17	52	34.41	0.05
Sample 1	Lactadherin	P21956	Mfge8	51.2	463	15	15	23	43	65.49	0.049676
Sample 1	Ferritin heavy chain	P09528	Fth1	21.1	182	7	7	9	54	17.23	0.0494505
Sample 1	Ubiquitin carboxyl-terminal hydrolase isozyme L1	Q9R0P9	Uchl1	24.8	223	10	10	11	63	29.5	0.0493274
Sample 1	Ferritin light chain 1	P29391	Ftl1	20.8	183	7	7	9	46	23.91	0.0491803
Sample 1	Keratin, type II cytoskeletal 1	P04104	Krt1	65.6	637	9	4	31	7	78.06	0.0486656
Sample 1	40S ribosomal protein S8	P62242	Rps8	24.2	208	9	9	10	41	24.29	0.0480769
Sample 1	Hemopexin	Q91X72	Hpx	51.3	460	5	5	22	7	28.93	0.0478261
Sample 1	40S ribosomal protein SA	P14206	Rpsa	32.8	295	12	12	14	61	42.69	0.0474576
Sample 1	Programmed cell death 6-interacting protein	Q9WU78	Pdcd6ip	96	869	33	33	41	52	95.05	0.0471807
Sample 1	Cell division control protein 42 homolog	P60766	Cdc42	21.2	191	7	6	9	39	16.18	0.0471204
Sample 1	Guanine nucleotide-binding protein G(I)/G(S)/G(T) subunit beta-1	P62874	Gnb1	37.4	340	12	6	16	49	28.13	0.0470588
Sample 1	Ras-related C3 botulinum toxin substrate 1	P63001	Rac1	21.4	192	5	4	9	24	23.09	0.046875
Sample 1	Clathrin light chain A	O08585	Clta	25.6	235	9	9	11	24	18.73	0.0468085
Sample 1	Aldehyde dehydrogenase, mitochondrial	P47738	Aldh2	56.5	519	14	13	24	30	55.79	0.0462428
Sample 1	Serine/threonine-protein phosphatase 2A 65 kDa regulatory subunit A alpha isoform	Q76MZ3	Ppp2r1a	65.3	589	17	17	27	40	58.2	0.0458404
Sample 1	Proteasome subunit alpha type-1	Q9R1P4	Psma1	29.5	263	12	12	12	50	20.86	0.0456274
Sample 1	Fatty acid-binding protein, brain	P51880	Fabp7	14.9	132	4	4	6	41	16.92	0.0454545
Sample 1	Transketolase	P40142	Tkt	67.6	623	23	23	28	47	62.63	0.0449438
Sample 1	Glycogen phosphorylase, liver form	Q9ET01	Pygl	97.4	850	24	20	38	28	80.19	0.0447059
Sample 1	UDP-glucose 6-dehydrogenase	O70475	Ugdh	54.8	493	16	16	22	45	64.38	0.0446247
Sample 1	ADP-ribosylation factor 5	P84084	Arf5	20.5	180	6	1	8	42	16.99	0.0444444
Sample 1	60S ribosomal protein L28	P41105	Rpl28	15.7	137	5	5	6	29	10.39	0.0437956
Sample 1	40S ribosomal protein S28	P62858	Rps28	7.8	69	3	3	3	46	5.06	0.0434783
Sample 1	Elongation factor 1-alpha 2	P62631	Eef1a2	50.4	463	11	2	20	35	51.79	0.0431965
Sample 1	DNA topoisomerase 1	Q04750	Top1	90.8	767	24	24	33	33	63.78	0.0430248
Sample 1	60S ribosomal protein L4	Q9D8E6	Rpl4	47.1	419	16	16	18	38	32.63	0.0429594
Sample 1	60S ribosomal protein L12	P35979	Rpl12	17.8	165	5	5	7	39	13.78	0.0424242
Sample 1	40S ribosomal protein S10	P63325	Rps10	18.9	165	5	5	7	24	7.06	0.0424242
Sample 1	Small nuclear ribonucleoprotein Sm D2	P62317	Snrpd2	13.5	118	5	5	5	41	11.99	0.0423729
Sample 1	40S ribosomal protein S23	P62267	Rps23	15.8	143	5	5	6	48	14	0.041958
Sample 1	Aldehyde dehydrogenase, cytosolic 1	O35945	Aldh1a7	54.6	501	7	3	21	18	61.8	0.0419162
Sample 1	ATP synthase subunit beta, mitochondrial	P56480	Atp5f1b	56.3	529	18	18	22	55	58.77	0.0415879
Sample 1	60S ribosomal protein L14	Q9CR57	Rpl14	23.5	217	5	5	9	25	19.07	0.0414747
Sample 1	Transforming protein RhoA	Q9QUI0	Rhoa	21.8	193	8	7	8	44	15.56	0.0414508
Sample 1	40S ribosomal protein S19	Q9CZX8	Rps19	16.1	145	6	6	6	39	11.85	0.0413793
Sample 1	40S ribosomal protein S7	P62082	Rps7	22.1	194	6	6	8	43	16.95	0.0412371
Sample 1	Fructose-bisphosphate aldolase A	P05064	Aldoa	39.3	364	15	12	15	58	29.33	0.0412088
Sample 1	Hemoglobin subunit beta-2	P02089	Hbb-b2	15.9	147	5	1	6	37	15.83	0.0408163
Sample 1	Proteasome subunit alpha type-6	Q9QUM9	Psma6	27.4	246	9	9	10	39	22.81	0.0406504
Sample 1	Peroxiredoxin-6	O08709	Prdx6	24.9	224	9	9	9	46	17.38	0.0401786
Sample 1	40S ribosomal protein S6	P62754	Rps6	28.7	249	10	10	10	39	22.39	0.0401606
Sample 1	Keratin, type II cytoskeletal 71	Q9R0H5	Krt71	57.3	524	5	1	21	8	52.64	0.0400763
Sample 1	Ras-related protein Rab-10	P61027	Rab10	22.5	200	6	4	8	31	19.6	0.04
Sample 1	Moesin	P26041	Msn	67.7	577	21	12	23	41	48.56	0.0398614
Sample 1	60S ribosomal protein L3	P27659	Rpl3	46.1	403	14	14	16	34	38.23	0.0397022
Sample 1	Guanine nucleotide-binding protein G(i) subunit alpha-2	P08752	Gnai2	40.5	355	11	5	14	34	28.52	0.0394366
Sample 1	Proteasome subunit alpha type-3	O70435	Psma3	28.4	255	9	9	10	32	15.16	0.0392157
Sample 1	40S ribosomal protein S5	P97461	Rps5	22.9	204	6	6	8	24	9.76	0.0392157
Sample 1	Ras-related protein Rab-1A	P62821	Rab1A	22.7	205	7	3	8	37	12.69	0.0390244
Sample 1	Elongation factor 1-gamma	Q9D8N0	Eef1g	50	437	13	13	17	39	37.08	0.0389016
Sample 1	Heterogeneous nuclear ribonucleoprotein K	P61979	Hnrnpk	50.9	463	13	13	18	34	34.22	0.0388769
Sample 1	Excitatory amino acid transporter 1	P56564	Slc1a3	59.6	543	9	8	21	25	55.68	0.038674
Sample 1	CD81 antigen	P35762	Cd81	25.8	236	4	4	9	31	34.37	0.0381356
Sample 1	60S ribosomal protein L17	Q9CPR4	Rpl17	21.4	184	5	5	7	29	15.42	0.0380435
Sample 1	Proteasome subunit beta type-5	O55234	Psmb5	28.5	264	8	8	10	33	17.76	0.0378788
Sample 1	Protein tweety homolog 1	Q9D3A9	Ttyh1	49	450	8	8	17	26	34.52	0.0377778
Sample 1	40S ribosomal protein S2	P25444	Rps2	31.2	293	10	10	11	37	26.56	0.0375427
Sample 1	Sodium/potassium-transporting ATPase subunit alpha-3	Q6PIC6	Atp1a3	111.6	1013	29	11	38	34	98.99	0.0375123
Sample 1	60S ribosomal protein L21	O09167	Rpl21	18.6	160	6	6	6	42	9.69	0.0375
Sample 1	Y-box-binding protein 1	P62960	Ybx1	35.7	322	10	10	12	59	40.67	0.0372671
Sample 1	Ras-related protein Rab-14	Q91V41	Rab14	23.9	215	7	6	8	47	20.81	0.0372093
Sample 1	Eukaryotic initiation factor 4A-II	P10630	Eif4a2	46.4	407	12	3	15	36	31.39	0.036855
Sample 1	14-3-3 protein eta	P68510	Ywhah	28.2	246	6	2	9	25	15.77	0.0365854
Sample 1	Keratin, type II cytoskeletal 72	Q6IME9	Krt72	56.7	520	4	1	19	6	48.36	0.0365385
Sample 1	Sodium/potassium-transporting ATPase subunit alpha-2	Q6PIE5	Atp1a2	112.1	1020	28	11	37	30	93.21	0.0362745
Sample 1	Sodium/potassium-transporting ATPase subunit alpha-1	Q8VDN2	Atp1a1	112.9	1023	27	10	37	32	98.14	0.0361681
Sample 1	Histone H1.0	P10922	H1-0	20.8	194	5	5	7	28	18.35	0.0360825
Sample 1	Aldehyde dehydrogenase 1A1	P24549	Aldh1a1	54.4	501	9	5	18	21	50.8	0.0359281
Sample 1	L-lactate dehydrogenase B chain	P16125	Ldhb	36.5	334	8	7	12	34	21.08	0.0359281
Sample 1	26S proteasome non-ATPase regulatory subunit 3	P14685	Psmd3	60.7	530	16	16	19	35	35.88	0.0358491
Sample 1	CD9 antigen	P40240	Cd9	25.2	226	4	4	8	21	33.83	0.0353982
Sample 1	60 kDa heat shock protein, mitochondrial	P63038	Hspd1	60.9	573	16	16	20	34	45.48	0.034904
Sample 1	60S acidic ribosomal protein P2	P99027	Rplp2	11.6	115	4	4	4	48	8.76	0.0347826
Sample 1	60S ribosomal protein L26	P61255	Rpl26	17.2	145	5	5	5	22	7.62	0.0344828
Sample 1	Antithrombin-III	P32261	Serpinc1	52	465	7	7	16	14	39.17	0.0344086
Sample 1	Heterogeneous nuclear ribonucleoprotein A1	P49312	Hnrnpa1	34.2	320	10	8	11	39	34.24	0.034375
Sample 1	4F2 cell-surface antigen heavy chain	P10852	Slc3a2	58.3	526	12	12	18	30	43.72	0.0342205
Sample 1	cAMP-dependent protein kinase catalytic subunit beta	P68181	Prkacb	40.7	351	9	2	12	24	11.49	0.034188
Sample 1	Proteasome subunit beta type-3	Q9R1P1	Psmb3	22.9	205	5	5	7	33	15.21	0.0341463
Sample 1	Ezrin	P26040	Ezr	69.4	586	17	9	20	34	39.65	0.0341297
Sample 1	60S ribosomal protein L18a	P62717	Rpl18a	20.7	176	5	5	6	27	12.25	0.0340909
Sample 1	Pre-mRNA-processing factor 19	Q99KP6	Prpf19	55.2	504	13	13	17	46	36.49	0.0337302
Sample 1	EH domain-containing protein 1	Q9WVK4	Ehd1	60.6	534	17	11	18	38	31.54	0.0337079
Sample 1	Serine/threonine-protein phosphatase PP1-alpha catalytic subunit	P62137	Ppp1ca	37.5	330	11	4	11	43	17.04	0.0333333
Sample 1	Proteasome subunit beta type-1	O09061	Psmb1	26.4	240	6	6	8	39	15.53	0.0333333
Sample 1	40S ribosomal protein S14	P62264	Rps14	16.3	151	5	5	5	40	13.81	0.0331126
Sample 1	Sodium/potassium-transporting ATPase subunit beta-1	P14094	Atp1b1	35.2	304	9	9	10	34	19.24	0.0328947
Sample 1	Annexin A6	P14824	Anxa6	75.8	673	21	21	22	39	33.9	0.0326895
Sample 1	Eukaryotic translation initiation factor 5A-1	P63242	Eif5a	16.8	154	4	4	5	35	6.43	0.0324675
Sample 1	Annexin A2	P07356	Anxa2	38.7	339	9	9	11	32	24.32	0.0324484
Sample 1	V-type proton ATPase catalytic subunit A	P50516	Atp6v1a	68.3	617	18	18	20	38	41.69	0.0324149
Sample 1	Ras-related protein Rab-11B	P46638	Rab11b	24.5	218	6	6	7	34	10.92	0.0321101
Sample 1	40S ribosomal protein S25	P62852	Rps25	13.7	125	4	4	4	28	8.71	0.032
Sample 1	Small nuclear ribonucleoprotein Sm D3	P62320	Snrpd3	13.9	126	3	3	4	32	11.01	0.031746
Sample 1	Heterogeneous nuclear ribonucleoprotein A/B	Q99020	Hnrnpab	30.8	285	8	7	9	31	25.44	0.0315789
Sample 1	60S acidic ribosomal protein P0	P14869	Rplp0	34.2	317	8	8	10	46	27.55	0.0315457
Sample 1	Activated RNA polymerase II transcriptional coactivator p15	P11031	Sub1	14.4	127	4	4	4	40	8.95	0.0314961
Sample 1	cAMP-dependent protein kinase catalytic subunit alpha	P05132	Prkaca	40.5	351	9	2	11	28	12.76	0.031339
Sample 1	Guanine nucleotide-binding protein G(i) subunit alpha-1	B2RSH2	Gnai1	40.3	354	8	2	11	25	17.02	0.0310734
Sample 1	40S ribosomal protein S9	Q6ZWN5	Rps9	22.6	194	6	6	6	24	9.53	0.0309278
Sample 1	Transcriptional activator protein Pur-beta	O35295	Purb	33.9	324	10	9	10	46	12.4	0.0308642
Sample 1	Argininosuccinate lyase	Q91YI0	Asl	51.7	464	12	12	14	25	35.3	0.0301724
Sample 1	Cofilin-2	P45591	Cfl2	18.7	166	4	2	5	28	11.02	0.0301205
Sample 1	40S ribosomal protein S24	P62849	Rps24	15.4	133	3	3	4	29	8.31	0.0300752
Sample 1	Complement C3	P01027	C3	186.4	1663	39	39	50	30	83.16	0.0300661
Sample 1	Ras-related protein Rab-1B	Q9D1G1	Rab1b	22.2	201	5	1	6	27	9.79	0.0298507
Sample 1	Pleiotrophin	P63089	Ptn	18.9	168	2	2	5	10	5.84	0.0297619
Sample 1	Protein arginine N-methyltransferase 1	Q9JIF0	Prmt1	42.4	371	9	9	11	33	26.31	0.0296496
Sample 1	Insulin-like growth factor-binding protein 2	P47877	Igfbp2	32.8	305	9	9	9	43	21.85	0.0295082
Sample 1	60S ribosomal protein L15	Q9CZM2	Rpl15	24.1	204	5	5	6	25	10.34	0.0294118
Sample 1	60S ribosomal protein L27	P61358	Rpl27	15.8	136	4	4	4	38	10.62	0.0294118
Sample 1	V-type proton ATPase subunit B, brain isoform	P62814	Atp6v1b2	56.5	511	14	14	15	44	20.13	0.0293542
Sample 1	BRO1 domain-containing protein BROX	Q8K2Q7	Brox	46.2	411	10	10	12	34	32.1	0.0291971
Sample 1	Ras-related protein Ral-A	P63321	Rala	23.5	206	5	5	6	23	9.5	0.0291262
Sample 1	26S proteasome non-ATPase regulatory subunit 14	O35593	Psmd14	34.6	310	9	9	9	52	12.96	0.0290323
Sample 1	Ras-related protein Rab-8A	P55258	Rab8a	23.7	207	5	2	6	25	14.45	0.0289855
Sample 1	Methyl-CpG-binding protein 2	Q9Z2D6	Mecp2	52.3	484	11	11	14	25	35.39	0.0289256
Sample 1	Cytosolic acyl coenzyme A thioester hydrolase	Q91V12	Acot7	42.5	381	9	9	11	28	30.66	0.0288714
Sample 1	cAMP-dependent protein kinase type II-beta regulatory subunit	P31324	Prkar2b	46.1	416	11	11	12	38	32.31	0.0288462
Sample 1	Protein tweety homolog 3	Q6P5F7	Ttyh3	57.7	524	9	9	15	19	24.7	0.028626
Sample 1	Synaptotagmin-1	P46096	Syt1	47.4	421	9	9	12	27	18.21	0.0285036
Sample 1	4-trimethylaminobutyraldehyde dehydrogenase	Q9JLJ2	Aldh9a1	53.5	494	8	8	14	17	31.39	0.0283401
Sample 1	Ras-related protein Rab-2A	P53994	Rab2a	23.5	212	5	5	6	27	14.02	0.0283019
Sample 1	Guanine nucleotide-binding protein G(i) subunit alpha-3	Q9DC51	Gnai3	40.5	354	7	2	10	21	12.72	0.0282486
Sample 1	Junction plakoglobin	Q02257	Jup	81.7	745	18	15	21	39	55.71	0.0281879
Sample 1	60S ribosomal protein L11	Q9CXW4	Rpl11	20.2	178	4	4	5	26	13.01	0.0280899
Sample 1	Serine/threonine-protein phosphatase PP1-gamma catalytic subunit	P63087	Ppp1cc	37	323	9	1	9	35	12.72	0.0278638
Sample 1	Guanine nucleotide-binding protein G(q) subunit alpha	P21279	Gnaq	42.1	359	9	5	10	31	18.41	0.0278552
Sample 1	Immunoglobulin superfamily member 8	Q8R366	Igsf8	65	611	14	14	17	31	41.75	0.0278232
Sample 1	Ras-related protein Rab-5C	P35278	Rab5c	23.4	216	5	3	6	30	16.19	0.0277778
Sample 1	Serine/threonine-protein phosphatase PP1-beta catalytic subunit	P62141	Ppp1cb	37.2	327	9	2	9	33	11.44	0.0275229
Sample 1	Glutathione S-transferase Mu 1	P10649	Gstm1	26	218	6	6	6	26	9.7	0.0275229
Sample 1	Nucleophosmin	Q61937	Npm1	32.5	292	4	4	8	24	22.99	0.0273973
Sample 1	Ras-related protein Rab-3A	P63011	Rab3a	25	220	5	3	6	28	10.64	0.0272727
Sample 1	60S ribosomal protein L35a	O55142	Rpl35a	12.5	110	2	2	3	15	4.34	0.0272727
Sample 1	Rab GDP dissociation inhibitor beta	Q61598	Gdi2	50.5	445	10	7	12	31	20.81	0.0269663
Sample 1	Hydroxymethylglutaryl-CoA synthase, cytoplasmic	Q8JZK9	Hmgcs1	57.5	520	13	12	14	26	28.28	0.0269231
Sample 1	3-hydroxyacyl-CoA dehydrogenase type-2	O08756	Hsd17b10	27.4	261	3	3	7	21	14.02	0.0268199
Sample 1	Proteasome subunit alpha type-4	Q9R1P0	Psma4	29.5	261	5	5	7	34	14.72	0.0268199
Sample 1	AP-2 complex subunit beta	Q9DBG3	Ap2b1	104.5	937	23	23	25	29	28.86	0.0266809
Sample 1	Alpha-centractin	P61164	Actr1a	42.6	376	8	2	10	34	29.89	0.0265957
Sample 1	Heat shock 70 kDa protein 1-like	P16627	Hspa1l	70.6	641	12	2	17	22	38.03	0.0265211
Sample 1	Serine protease 23	Q9D6X6	Prss23	43	382	9	9	10	33	28.17	0.026178
Sample 1	Tumor susceptibility gene 101 protein	Q61187	Tsg101	44.1	391	10	10	10	24	21.19	0.0255754
Sample 1	Casein kinase II subunit alpha	Q60737	Csnk2a1	45.1	391	10	9	10	37	19.7	0.0255754
Sample 1	Ornithine transcarbamylase, mitochondrial	P11725	Otc	39.7	354	9	9	9	26	18.24	0.0254237
Sample 1	Heterogeneous nuclear ribonucleoprotein D0	Q60668	Hnrnpd	38.3	355	8	7	9	29	25.99	0.0253521
Sample 1	Septin-7	O55131	Septin7	50.5	436	9	8	11	31	19.41	0.0252294
Sample 1	40S ribosomal protein S20	P60867	Rps20	13.4	119	2	2	3	13	10.64	0.0252101
Sample 1	Proteasome subunit beta type-6	Q60692	Psmb6	25.4	238	5	5	6	36	10.21	0.0252101
Sample 1	Small nuclear ribonucleoprotein Sm D1	P62315	Snrpd1	13.3	119	3	3	3	37	7.36	0.0252101
Sample 1	OX-2 membrane glycoprotein	O54901	Cd200	31.2	278	5	5	7	23	13.99	0.0251799
Sample 1	Annexin A5	P48036	Anxa5	35.7	319	8	8	8	27	15.72	0.0250784
Sample 1	Ras-related protein Rab-35	Q6PHN9	Rab35	23	201	4	2	5	23	13.29	0.0248756
Sample 1	Proteasome subunit beta type-2	Q9R1P3	Psmb2	22.9	201	4	4	5	23	8.76	0.0248756
Sample 1	Poly(rC)-binding protein 2	Q61990	Pcbp2	38.2	362	8	6	9	38	18.63	0.0248619
Sample 1	2-aminomuconic semialdehyde dehydrogenase	Q8BH00	Aldh8a1	53.6	487	9	9	12	22	22.46	0.0246407
Sample 1	Phosphoserine aminotransferase	Q99K85	Psat1	40.4	370	9	9	9	28	14.23	0.0243243
Sample 1	Ras-related protein Rab-7a	P51150	Rab7a	23.5	207	5	5	5	32	11.38	0.0241546
Sample 1	Enoyl-CoA hydratase, mitochondrial	Q8BH95	Echs1	31.5	290	3	3	7	14	13.94	0.0241379
Sample 1	RuvB-like 1	P60122	Ruvbl1	50.2	456	10	10	11	26	18.32	0.0241228
Sample 1	Triosephosphate isomerase	P17751	Tpi1	26.7	249	6	6	6	35	13.19	0.0240964
Sample 1	Aspartate--tRNA ligase, cytoplasmic	Q922B2	Dars1	57.1	501	12	12	12	29	27.55	0.0239521
Sample 1	Actin-related protein 3	Q99JY9	Actr3	47.3	418	9	9	10	34	22.39	0.0239234
Sample 1	Vacuolar protein sorting-associated protein 35	Q9EQH3	Vps35	91.7	796	16	16	19	23	29.66	0.0238693
Sample 1	Adenosine 5'-monophosphoramidase HINT1	P70349	Hint1	13.8	126	3	3	3	52	2.17	0.0238095
Sample 1	40S ribosomal protein S27	Q6ZWU9	Rps27	9.5	84	2	2	2	25	2.13	0.0238095
Sample 1	26S proteasome non-ATPase regulatory subunit 11	Q8BG32	Psmd11	47.4	422	10	10	10	29	15.48	0.0236967
Sample 1	60S ribosomal protein L13	P47963	Rpl13	24.3	211	5	5	5	25	4.62	0.0236967
Sample 1	Malate dehydrogenase, mitochondrial	P08249	Mdh2	35.6	338	8	8	8	32	12.22	0.0236686
Sample 1	Phosphoglycerate mutase 1	Q9DBJ1	Pgam1	28.8	254	6	6	6	41	12.39	0.023622
Sample 1	Syntaxin-binding protein 1	O08599	Stxbp1	67.5	594	14	14	14	30	35.1	0.023569
Sample 1	Guanine nucleotide-binding protein subunit beta-4	P29387	Gnb4	37.4	340	6	1	8	26	12.04	0.0235294
Sample 1	26S proteasome regulatory subunit 7	P46471	Psmc2	48.6	433	10	10	10	28	17.24	0.0230947
Sample 1	60S ribosomal protein L10a	P53026	Rpl10a	24.9	217	4	4	5	23	12.73	0.0230415
Sample 1	Acyl-CoA-binding protein	P31786	Dbi	10	87	2	2	2	32	3.16	0.0229885
Sample 1	Excitatory amino acid transporter 2	P43006	Slc1a2	62	572	11	11	13	25	24.03	0.0227273
Sample 1	Proteasome subunit beta type-4	P99026	Psmb4	29.1	264	5	5	6	33	18.91	0.0227273
Sample 1	Nucleolin	P09405	Ncl	76.7	707	15	15	16	22	26.07	0.0226308
Sample 1	Na(+)/H(+) exchange regulatory cofactor NHE-RF1	P70441	Slc9a3r1	38.6	355	7	7	8	28	15.78	0.0225352
Sample 1	Dynein light chain 1, cytoplasmic	P63168	Dynll1	10.4	89	2	2	2	26	2.59	0.0224719
Sample 1	Charged multivesicular body protein 4b	Q9D8B3	Chmp4b	24.9	224	5	5	5	22	11.03	0.0223214
Sample 1	Radixin	P26043	Rdx	68.5	583	11	2	13	22	24.52	0.0222985
Sample 1	Betaine--homocysteine S-methyltransferase 1	O35490	Bhmt	45	407	6	6	9	24	29.64	0.022113
Sample 1	Fructose-bisphosphate aldolase C	P05063	Aldoc	39.4	363	7	4	8	27	17.67	0.0220386
Sample 1	Ribose-phosphate pyrophosphokinase 1	Q9D7G0	Prps1	34.8	318	7	7	7	29	7.93	0.0220126
Sample 1	Coxsackievirus and adenovirus receptor homolog	P97792	Cxadr	39.9	365	7	7	8	23	14.96	0.0219178
Sample 1	Carbonyl reductase [NADPH] 1	P48758	Cbr1	30.6	277	6	6	6	33	12.3	0.0216606
Sample 1	2',3'-cyclic-nucleotide 3'-phosphodiesterase	P16330	Cnp	47.1	420	9	9	9	22	17.35	0.0214286
Sample 1	Profilin-2	Q9JJV2	Pfn2	15	140	3	3	3	26	6.49	0.0214286
Sample 1	Profilin-1	P62962	Pfn1	14.9	140	3	3	3	28	4.56	0.0214286
Sample 1	Eukaryotic translation initiation factor 3 subunit L	Q8QZY1	Eif3l	66.6	564	12	12	12	24	28.38	0.0212766
Sample 1	Vacuolar protein sorting-associated protein 37B	Q8R0J7	Vps37b	31	285	6	6	6	32	15.49	0.0210526
Sample 1	Spliceosome RNA helicase Ddx39b	Q9Z1N5	Ddx39b	49	428	8	8	9	25	17.55	0.021028
Sample 1	Gap junction alpha-1 protein	P23242	Gja1	43	382	8	8	8	28	19.03	0.0209424
Sample 1	60S ribosomal protein L9	P51410	Rpl9	21.9	192	4	4	4	29	8.33	0.0208333
Sample 1	Proteasome subunit alpha type-5	Q9Z2U1	Psma5	26.4	241	5	5	5	27	7.75	0.0207469
Sample 1	40S ribosomal protein S15	P62843	Rps15	17	145	2	2	3	23	5.45	0.0206897
Sample 1	26S proteasome regulatory subunit 6A	O88685	Psmc3	49.5	442	8	8	9	24	7.94	0.020362
Sample 1	Propionyl-CoA carboxylase beta chain, mitochondrial	Q99MN9	Pccb	58.4	541	9	9	11	28	25.02	0.0203327
Sample 1	60S ribosomal protein L27a	P14115	Rpl27a	16.6	148	2	2	3	17	6.1	0.0202703
Sample 1	AP-2 complex subunit alpha-2	P17427	Ap2a2	104	938	19	13	19	29	33.72	0.0202559
Sample 1	DnaJ homolog subfamily A member 1	P63037	Dnaja1	44.8	397	8	8	8	34	16.94	0.0201511
Sample 1	ATP-dependent RNA helicase DHX15	O35286	Dhx15	90.9	795	12	12	16	18	22.89	0.0201258
Sample 1	Peroxiredoxin-1	P35700	Prdx1	22.2	199	4	2	4	16	8.02	0.0201005
Sample 1	26S proteasome regulatory subunit 8	P62196	Psmc5	45.6	406	7	6	8	26	21.71	0.0197044
Sample 1	Guanine nucleotide-binding protein subunit alpha-11	P21278	Gna11	42	359	7	3	7	27	13.03	0.0194986
Sample 1	Eukaryotic initiation factor 4A-III	Q91VC3	Eif4a3	46.8	411	7	5	8	20	22.45	0.0194647
Sample 1	60S ribosomal protein L8	P62918	Rpl8	28	257	4	4	5	25	10.93	0.0194553
Sample 1	Myristoylated alanine-rich C-kinase substrate	P26645	Marcks	29.6	309	6	6	6	31	16.08	0.0194175
Sample 1	ATP-citrate synthase	Q91V92	Acly	119.7	1091	20	20	21	24	44.71	0.0192484
Sample 1	60S ribosomal protein L23a	P62751	Rpl23a	17.7	156	2	2	3	14	6.97	0.0192308
Sample 1	60S ribosomal protein L24	Q8BP67	Rpl24	17.8	157	3	3	3	16	4.46	0.0191083
Sample 1	Glutathione S-transferase P 1	P19157	Gstp1	23.6	210	3	3	4	23	6.32	0.0190476
Sample 1	Multivesicular body subunit 12B	Q6KAU4	Mvb12b	35.4	317	5	5	6	30	10.56	0.0189274
Sample 1	Multifunctional protein ADE2	Q9DCL9	Paics	47	425	7	7	8	21	13.92	0.0188235
Sample 1	Beta-centractin	Q8R5C5	Actr1b	42.3	376	7	1	7	30	22.11	0.018617
Sample 1	26S proteasome non-ATPase regulatory subunit 13	Q9WVJ2	Psmd13	42.8	376	7	7	7	19	12.07	0.018617
Sample 1	Casein kinase II subunit beta	P67871	Csnk2b	24.9	215	4	4	4	29	5.31	0.0186047
Sample 1	Arginase-1	Q61176	Arg1	34.8	323	4	4	6	15	10.97	0.0185759
Sample 1	AP-2 complex subunit alpha-1	P17426	Ap2a1	107.6	977	18	12	18	23	34.35	0.0184237
Sample 1	Mitotic checkpoint protein BUB3	Q9WVA3	Bub3	36.9	326	6	6	6	21	15.84	0.0184049
Sample 1	Myosin-10	Q61879	Myh10	228.9	1976	33	28	36	23	71.72	0.0182186
Sample 1	Platelet-activating factor acetylhydrolase	Q60963	Pla2g7	49.2	440	7	7	8	28	14.71	0.0181818
Sample 1	Vacuolar protein sorting-associated protein 28 homolog	Q9D1C8	Vps28	25.4	221	4	4	4	24	8.96	0.0180995
Sample 1	L-lactate dehydrogenase A chain	P06151	Ldha	36.5	332	6	5	6	21	11.18	0.0180723
Sample 1	26S proteasome regulatory subunit 10B	P62334	Psmc6	44.1	389	7	7	7	23	15.61	0.0179949
Sample 1	Propionyl-CoA carboxylase alpha chain, mitochondrial	Q91ZA3	Pcca	79.9	724	11	11	13	18	27.35	0.0179558
Sample 1	Probable ATP-dependent RNA helicase DDX5	Q61656	Ddx5	69.2	614	10	7	11	22	20.79	0.0179153
Sample 1	Rab GDP dissociation inhibitor alpha	P50396	Gdi1	50.5	447	7	4	8	22	14.84	0.0178971
Sample 1	Glycogen phosphorylase, brain form	Q8CI94	Pygb	96.7	843	11	7	15	16	31.39	0.0177936
Sample 1	S-formylglutathione hydrolase	Q9R0P3	Esd	31.3	282	5	5	5	23	2.54	0.0177305
Sample 1	Brain acid soluble protein 1	Q91XV3	Basp1	22.1	226	4	4	4	32	8.25	0.0176991
Sample 1	V-type proton ATPase subunit E 1	P50518	Atp6v1e1	26.1	226	3	3	4	15	8.79	0.0176991
Sample 1	Fatty acid synthase	P19096	Fasn	272.3	2504	42	42	44	25	77.24	0.0175719
Sample 1	60S acidic ribosomal protein P1	P47955	Rplp1	11.5	114	2	2	2	52	7.51	0.0175439
Sample 1	N(G),N(G)-dimethylarginine dimethylaminohydrolase 1	Q9CWS0	Ddah1	31.4	285	4	3	5	23	9.79	0.0175439
Sample 1	Macrophage migration inhibitory factor	P34884	Mif	12.5	115	2	2	2	18	5.3	0.0173913
Sample 1	Carbamoyl-phosphate synthase [ammonia], mitochondrial	Q8C196	Cps1	164.5	1500	17	16	26	14	61.88	0.0173333
Sample 1	RuvB-like 2	Q9WTM5	Ruvbl2	51.1	463	8	8	8	24	18.3	0.0172786
Sample 1	Citrate synthase, mitochondrial	Q9CZU6	Cs	51.7	464	7	7	8	21	15.25	0.0172414
Sample 1	Sodium/potassium-transporting ATPase subunit beta-2	P14231	Atp1b2	33.3	290	4	4	5	19	17.15	0.0172414
Sample 1	60S ribosomal protein L34	Q9D1R9	Rpl34	13.3	117	2	2	2	15	4.01	0.017094
Sample 1	Heterogeneous nuclear ribonucleoproteins A2/B1	O88569	Hnrnpa2b1	37.4	353	6	4	6	18	12.99	0.0169972
Sample 1	Ataxin-10	P28658	Atxn10	53.7	475	7	7	8	23	12.4	0.0168421
Sample 1	Carboxypeptidase E	Q00493	Cpe	53.2	476	8	8	8	25	19.19	0.0168067
Sample 1	Hepatocyte cell adhesion molecule	Q640R3	Hepacam	46.3	418	5	5	7	16	17.92	0.0167464
Sample 1	Splicing factor U2AF 35 kDa subunit	Q9D883	U2af1	27.8	239	4	4	4	15	6.1	0.0167364
Sample 1	Actin-related protein 2/3 complex subunit 2	Q9CVB6	Arpc2	34.3	300	5	5	5	15	4.77	0.0166667
Sample 1	Adenine phosphoribosyltransferase	P08030	Aprt	19.7	180	3	3	3	21	7.69	0.0166667
Sample 1	IST1 homolog	Q9CX00	Ist1	39.4	362	6	6	6	19	11.08	0.0165746
Sample 1	60S ribosomal protein L35	Q6ZWV7	Rpl35	14.5	123	2	2	2	19	4.69	0.0162602
Sample 1	Receptor expression-enhancing protein 5	Q60870	Reep5	21	185	3	3	3	11	6.13	0.0162162
Sample 1	Acidic leucine-rich nuclear phosphoprotein 32 family member A	O35381	Anp32a	28.5	247	4	4	4	12	4.03	0.0161943
Sample 1	AP-2 complex subunit mu	P84091	Ap2m1	49.6	435	7	7	7	16	16.27	0.016092
Sample 1	Phosphatidylethanolamine-binding protein 1	P70296	Pebp1	20.8	187	3	3	3	28	8.63	0.0160428
Sample 1	Phospholipid phosphatase 3	Q99JY8	Plpp3	35.2	312	5	5	5	22	8.37	0.0160256
Sample 1	60S ribosomal protein L31	P62900	Rpl31	14.5	125	2	2	2	18	3.93	0.016
Sample 1	WD repeat-containing protein 82	Q8BFQ4	Wdr82	35.1	313	5	5	5	19	4.81	0.0159744
Sample 1	Secreted frizzled-related protein 1	Q8C4U3	Sfrp1	35.4	314	4	4	5	15	9.38	0.0159236
Sample 1	26S proteasome regulatory subunit 4	P62192	Psmc1	49.2	440	6	5	7	22	17.59	0.0159091
Sample 1	Heterogeneous nuclear ribonucleoprotein A3	Q8BG05	Hnrnpa3	39.6	379	6	6	6	18	4.94	0.0158311
Sample 1	Phenylalanine--tRNA ligase alpha subunit	Q8C0C7	Farsa	57.6	508	8	8	8	17	11.94	0.015748
Sample 1	Programmed cell death protein 6	P12815	Pdcd6	21.9	191	3	3	3	18	2.76	0.0157068
Sample 1	Serine/threonine-protein phosphatase 2A 55 kDa regulatory subunit B alpha isoform	Q6P1F6	Ppp2r2a	51.7	447	6	6	7	19	11.06	0.01566
Sample 1	Eukaryotic translation initiation factor 3 subunit A	P23116	Eif3a	161.8	1344	19	19	21	15	38.39	0.015625
Sample 1	Serine--tRNA ligase, cytoplasmic	P26638	Sars1	58.4	512	8	8	8	22	16.33	0.015625
Sample 1	Adenylate kinase isoenzyme 1	Q9R0Y5	Ak1	21.5	194	3	3	3	18	4.86	0.0154639
Sample 1	26S proteasome non-ATPase regulatory subunit 6	Q99JI4	Psmd6	45.5	389	5	5	6	17	12.07	0.0154242
Sample 1	26S proteasome non-ATPase regulatory subunit 12	Q9D8W5	Psmd12	52.9	456	7	7	7	20	10.12	0.0153509
Sample 1	Proliferating cell nuclear antigen	P17918	Pcna	28.8	261	4	4	4	20	2.17	0.0153257
Sample 1	UMP-CMP kinase	Q9DBP5	Cmpk1	22.2	196	3	3	3	18	2.83	0.0153061
Sample 1	Peptidyl-prolyl cis-trans isomerase FKBP4	P30416	Fkbp4	51.5	458	7	7	7	23	19.85	0.0152838
Sample 1	Endoplasmic reticulum chaperone BiP	P20029	Hspa5	72.4	655	6	4	10	11	24.31	0.0152672
Sample 1	D-3-phosphoglycerate dehydrogenase	Q61753	Phgdh	56.5	533	8	8	8	20	17.55	0.0150094
Sample 1	Synaptic vesicle membrane protein VAT-1 homolog	Q62465	Vat1	43.1	406	5	5	6	19	12.15	0.0147783
Sample 1	60S ribosomal protein L13a	P19253	Rpl13a	23.4	203	3	3	3	16	7.96	0.0147783
Sample 1	Caspase-3	P70677	Casp3	31.5	277	4	4	4	14	6.74	0.0144404
Sample 1	Proteasome subunit beta type-7	P70195	Psmb7	29.9	277	4	4	4	17	4.64	0.0144404
Sample 1	2-amino-3-ketobutyrate coenzyme A ligase, mitochondrial	O88986	Gcat	44.9	416	5	5	6	19	10.58	0.0144231
Sample 1	Cytosolic 10-formyltetrahydrofolate dehydrogenase	Q8R0Y6	Aldh1l1	98.6	902	8	8	13	15	22.3	0.0144124
Sample 1	Nuclear factor 1 X-type	P70257	Nfix	53.4	488	6	3	7	19	18.06	0.0143443
Sample 1	Glycogen synthase kinase-3 beta	Q9WV60	Gsk3b	46.7	420	6	4	6	19	10.41	0.0142857
Sample 1	60S ribosomal protein L23	P62830	Rpl23	14.9	140	2	2	2	21	5.73	0.0142857
Sample 1	Cystatin-C	P21460	Cst3	15.5	140	2	2	2	24	7.21	0.0142857
Sample 1	Heat shock 70 kDa protein 4	Q61316	Hspa4	94.1	841	11	10	12	19	13.65	0.0142687
Sample 1	Glycine amidinotransferase, mitochondrial	Q9D964	Gatm	48.3	423	5	5	6	14	10.91	0.0141844
Sample 1	Poly(rC)-binding protein 1	P60335	Pcbp1	37.5	356	5	3	5	21	14.38	0.0140449
Sample 1	N(G),N(G)-dimethylarginine dimethylaminohydrolase 2	Q99LD8	Ddah2	29.6	285	4	3	4	23	8.28	0.0140351
Sample 1	F-actin-capping protein subunit alpha-2	P47754	Capza2	32.9	286	4	4	4	20	10.45	0.013986
Sample 1	Mitogen-activated protein kinase 1	P63085	Mapk1	41.2	358	4	2	5	15	5.86	0.0139665
Sample 1	Ras-related protein Rab-5B	P61021	Rab5b	23.7	215	3	1	3	16	7.43	0.0139535
Sample 1	Ras-related protein Rab-5A	Q9CQD1	Rab5a	23.6	215	3	1	3	16	4.97	0.0139535
Sample 1	RNA-splicing ligase RtcB homolog	Q99LF4	Rtcb	55.2	505	7	7	7	20	12.19	0.0138614
Sample 1	Inorganic pyrophosphatase	Q9D819	Ppa1	32.6	289	4	4	4	20	10.63	0.0138408
Sample 1	Integrin beta-1	P09055	Itgb1	88.2	798	11	11	11	19	16.06	0.0137845
Sample 1	Fructose-bisphosphate aldolase B	Q91Y97	Aldob	39.5	364	5	4	5	17	9.08	0.0137363
Sample 1	Prostaglandin F2 receptor negative regulator	Q9WV91	Ptgfrn	98.7	879	10	10	12	14	22.08	0.0136519
Sample 1	Phenylalanine--tRNA ligase beta subunit	Q9WUA2	Farsb	65.7	589	8	8	8	17	13.48	0.0135823
Sample 1	Actin-related protein 2/3 complex subunit 1A	Q9R0Q6	Arpc1a	41.6	370	5	5	5	19	7.38	0.0135135
Sample 1	Alanine--tRNA ligase, cytoplasmic	Q8BGQ7	Aars1	106.8	968	12	12	13	16	26.28	0.0134298
Sample 1	Calmodulin-2	P0DP27	Calm2	16.8	149	2	2	2	22	2.38	0.0134228
Sample 1	PC4 and SFRS1-interacting protein	Q99JF8	Psip1	59.7	528	6	5	7	20	11.06	0.0132576
Sample 1	SPARC	P07214	Sparc	34.4	302	4	4	4	16	10.19	0.013245
Sample 1	Spermidine synthase	Q64674	Srm	34	302	4	4	4	11	8.78	0.013245
Sample 1	Coatomer subunit alpha	Q8CIE6	Copa	138.3	1224	16	16	16	17	28.3	0.0130719
Sample 1	Superoxide dismutase [Cu-Zn]	P08228	Sod1	15.9	154	2	2	2	16	2.07	0.012987
Sample 1	Actin-related protein 2	P61161	Actr2	44.7	394	5	5	5	18	7	0.0126904
Sample 1	Proliferation-associated protein 2G4	P50580	Pa2g4	43.7	394	5	5	5	15	5.86	0.0126904
Sample 1	Aspartyl aminopeptidase	Q9Z2W0	Dnpep	52.2	473	6	6	6	16	8.98	0.012685
Sample 1	Prolyl endopeptidase	Q9QUR6	Prep	80.7	710	9	9	9	20	12.3	0.0126761
Sample 1	CD63 antigen	P41731	Cd63	25.7	238	2	2	3	4	6.98	0.012605
Sample 1	3-ketoacyl-CoA thiolase, mitochondrial	Q8BWT1	Acaa2	41.8	397	5	5	5	10	12.08	0.0125945
Sample 1	BTB/POZ domain-containing protein 17	Q9DB72	Btbd17	52.6	478	6	6	6	17	18.18	0.0125523
Sample 1	Annexin A4	P97429	Anxa4	35.9	319	4	4	4	14	5.46	0.0125392
Sample 1	Glycerol kinase	Q64516	Gk	61.2	559	7	7	7	16	12.27	0.0125224
Sample 1	Serine protease HTRA1	Q9R118	Htra1	51.2	480	6	6	6	17	12.73	0.0125
Sample 1	Prostaglandin E synthase 3	Q9R0Q7	Ptges3	18.7	160	2	2	2	19	7.36	0.0125
Sample 1	Asparagine synthetase [glutamine-hydrolyzing]	Q61024	Asns	64.2	561	7	7	7	17	15.29	0.0124777
Sample 1	Transcriptional activator protein Pur-alpha	P42669	Pura	34.9	321	4	3	4	22	4.3	0.0124611
Sample 1	V-type proton ATPase subunit H	Q8BVE3	Atp6v1h	55.8	483	6	6	6	15	13.8	0.0124224
Sample 1	6-phosphogluconate dehydrogenase, decarboxylating	Q9DCD0	Pgd	53.2	483	5	5	6	13	5.91	0.0124224
Sample 1	Glycine--tRNA ligase	Q9CZD3	Gars1	81.8	729	8	8	9	12	15.25	0.0123457
Sample 1	Calsequestrin-1	O09165	Casq1	46.3	405	4	4	5	15	10.71	0.0123457
Sample 1	Eukaryotic translation initiation factor 3 subunit I	Q9QZD9	Eif3i	36.4	325	4	4	4	15	9.08	0.0123077
Sample 1	rRNA 2'-O-methyltransferase fibrillarin	P35550	Fbl	34.3	327	3	3	4	19	5.21	0.0122324
Sample 1	Serine/arginine-rich splicing factor 3	P84104	Srsf3	19.3	164	2	2	2	18	4.81	0.0121951
Sample 1	CB1 cannabinoid receptor-interacting protein 1	Q5M8N0	Cnrip1	18.6	164	2	2	2	24	4.71	0.0121951
Sample 1	V-type proton ATPase subunit D	P57746	Atp6v1d	28.4	247	3	3	3	20	4.43	0.0121457
Sample 1	Lupus La protein homolog	P32067	Ssb	47.7	415	5	5	5	14	11.63	0.0120482
Sample 1	Disintegrin and metalloproteinase domain-containing protein 10	O35598	Adam10	83.9	749	7	7	9	14	18.4	0.012016
Sample 1	Transcription intermediary factor 1-beta	Q62318	Trim28	88.8	834	10	10	10	19	27.87	0.0119904
Sample 1	Serine protease inhibitor A3N	Q91WP6	Serpina3n	46.7	418	4	4	5	14	15.88	0.0119617
Sample 1	26S proteasome regulatory subunit 6B	P54775	Psmc4	47.4	418	5	5	5	19	7.31	0.0119617
Sample 1	Tripeptidyl-peptidase 2	Q64514	Tpp2	139.8	1262	15	15	15	16	35.97	0.0118859
Sample 1	Transaldolase	Q93092	Taldo1	37.4	337	4	4	4	11	4.87	0.0118694
Sample 1	Persulfide dioxygenase ETHE1, mitochondrial	Q9DCM0	Ethe1	27.7	254	2	2	3	13	9.36	0.011811
Sample 1	Transferrin receptor protein 1	Q62351	Tfrc	85.7	763	9	9	9	15	13.28	0.0117955
Sample 1	Splicing factor, proline- and glutamine-rich	Q8VIJ6	Sfpq	75.4	699	8	8	8	13	15.83	0.0114449
Sample 1	V-type proton ATPase subunit d 1	P51863	Atp6v0d1	40.3	351	4	4	4	14	6.28	0.011396
Sample 1	Tyrosine--tRNA ligase, cytoplasmic	Q91WQ3	Yars1	59.1	528	6	6	6	13	7.2	0.0113636
Sample 1	Drebrin	Q9QXS6	Dbn1	77.2	706	8	8	8	17	14.96	0.0113314
Sample 1	Neutral amino acid transporter A	O35874	Slc1a4	56	532	6	5	6	21	15.76	0.0112782
Sample 1	Heterogeneous nuclear ribonucleoprotein U	Q8VEK3	Hnrnpu	87.9	800	9	9	9	14	22.26	0.01125
Sample 1	Eukaryotic translation initiation factor 3 subunit E	P60229	Eif3e	52.2	445	5	5	5	15	7.79	0.011236
Sample 1	Actin-related protein 2/3 complex subunit 3	Q9JM76	Arpc3	20.5	178	2	2	2	17	2.27	0.011236
Sample 1	EH domain-containing protein 3	Q9QXY6	Ehd3	60.8	535	6	1	6	15	8.57	0.011215
Sample 1	Alpha-aminoadipic semialdehyde dehydrogenase	Q9DBF1	Aldh7a1	58.8	539	4	4	6	11	22.4	0.0111317
Sample 1	Eukaryotic translation initiation factor 3 subunit F	Q9DCH4	Eif3f	38	361	4	4	4	17	4.92	0.0110803
Sample 1	Ubiquitin thioesterase OTUB1	Q7TQI3	Otub1	31.3	271	2	2	3	14	6.23	0.0110701
Sample 1	Insulin-like growth factor-binding protein 5	Q07079	Igfbp5	30.4	271	2	2	3	8	4.4	0.0110701
Sample 1	H-2 class I histocompatibility antigen, L-D alpha chain	P01897	H2-L	40.7	362	3	2	4	11	10.15	0.0110497
Sample 1	26S proteasome non-ATPase regulatory subunit 2	Q8VDM4	Psmd2	100.1	908	9	9	10	15	28.49	0.0110132
Sample 1	Neurochondrin	Q9Z0E0	Ncdn	78.8	729	8	8	8	17	4.86	0.0109739
Sample 1	Peroxiredoxin-4	O08807	Prdx4	31	274	3	1	3	9	5.97	0.0109489
Sample 1	Neuronal migration protein doublecortin	O88809	Dcx	40.6	366	4	3	4	11	6.59	0.010929
Sample 1	H-2 class I histocompatibility antigen, K-W28 alpha chain	P03991	H2-K1	41.1	368	4	3	4	16	10.05	0.0108696
Sample 1	F-actin-capping protein subunit beta	P47757	Capzb	31.3	277	3	3	3	12	6.06	0.0108303
Sample 1	Annexin A7	Q07076	Anxa7	49.9	463	5	5	5	10	8.82	0.0107991
Sample 1	Protein NDRG2	Q9QYG0	Ndrg2	40.8	371	4	4	4	17	9.63	0.0107817
Sample 1	ADP-ribosylation factor-like protein 8B	Q9CQW2	Arl8b	21.5	186	2	2	2	10	3.94	0.0107527
Sample 1	Phosphoglucomutase-1	Q9D0F9	Pgm1	61.4	562	5	5	6	13	4.06	0.0106762
Sample 1	Phytanoyl-CoA hydroxylase-interacting protein-like	Q8BGT8	Phyhipl	42.3	375	4	4	4	10	3.72	0.0106667
Sample 1	60S ribosomal protein L18	P35980	Rpl18	21.6	188	2	2	2	12	5.28	0.0106383
Sample 1	Guanine nucleotide-binding protein subunit alpha-13	P27601	Gna13	44	377	4	2	4	11	8.63	0.0106101
Sample 1	Eukaryotic translation initiation factor 2 subunit 3, X-linked	Q9Z0N1	Eif2s3x	51	472	5	5	5	16	12.06	0.0105932
Sample 1	Non-POU domain-containing octamer-binding protein	Q99K48	Nono	54.5	473	4	4	5	7	8	0.0105708
Sample 1	Nuclear factor 1 B-type	P97863	Nfib	63.5	570	4	2	6	11	6.32	0.0105263
Sample 1	Mitogen-activated protein kinase 3	Q63844	Mapk3	43	380	3	1	4	9	8.34	0.0105263
Sample 1	Syntaxin-1B	P61264	Stx1b	33.2	288	3	3	3	13	5.02	0.0104167
Sample 1	Tryptophan--tRNA ligase, cytoplasmic	P32921	Wars1	54.3	481	5	5	5	17	12.91	0.010395
Sample 1	Probable ATP-dependent RNA helicase DDX6	P54823	Ddx6	54.2	483	5	5	5	13	11.33	0.010352
Sample 1	Catenin beta-1	Q02248	Ctnnb1	85.4	781	7	4	8	13	17.42	0.0102433
Sample 1	Rho-related GTP-binding protein RhoB	P62746	Rhob	22.1	196	2	1	2	11	4.33	0.0102041
Sample 1	Protein shisa-4	Q8CA71	Shisa4	21.5	197	2	2	2	9	4.62	0.0101523
Sample 1	ATP-dependent RNA helicase A	O70133	Dhx9	149.4	1380	13	13	14	10	21.21	0.0101449
Sample 1	S-adenosylmethionine synthase isoform type-2	Q3THS6	Mat2a	43.7	395	4	4	4	11	2.77	0.0101266
Sample 1	GMP synthase [glutamine-hydrolyzing]	Q3THK7	Gmps	76.7	693	7	7	7	18	8.02	0.010101
Sample 1	Obg-like ATPase 1	Q9CZ30	Ola1	44.7	396	4	4	4	11	6.46	0.010101
Sample 1	Thiosulfate sulfurtransferase	P52196	Tst	33.4	297	3	3	3	11	8.39	0.010101
Sample 1	GTP-binding protein SAR1a	P36536	Sar1a	22.4	198	2	2	2	17	2.77	0.010101
Sample 1	Regucalcin	Q64374	Rgn	33.4	299	2	2	3	9	8.3	0.0100334
Sample 1	WD repeat-containing protein 1	O88342	Wdr1	66.4	606	6	6	6	18	17.56	0.00990099
Sample 1	COP9 signalosome complex subunit 4	O88544	Cops4	46.3	406	3	3	4	9	4.1	0.00985222
Sample 1	Ras-related protein R-Ras2	P62071	Rras2	23.4	204	2	1	2	11	4.16	0.00980392
Sample 1	Desmoplakin	E9Q557	Dsp	332.7	2883	22	22	28	9	53.31	0.00971211
Sample 1	Prothrombin	P19221	F2	70.2	618	4	4	6	8	12.58	0.00970874
Sample 1	Heterogeneous nuclear ribonucleoprotein F	Q9Z2X1	Hnrnpf	45.7	415	3	1	4	11	8.62	0.00963855
Sample 1	Protein RCC2	Q8BK67	Rcc2	55.9	520	5	5	5	14	9.56	0.00961538
Sample 1	Heterogeneous nuclear ribonucleoproteins C1/C2	Q9Z204	Hnrnpc	34.4	313	3	3	3	11	3.84	0.00958466
Sample 1	Fumarylacetoacetate hydrolase domain-containing protein 2A	Q3TC72	Fahd2	34.7	313	2	2	3	8	7.82	0.00958466
Sample 1	Sodium- and chloride-dependent GABA transporter 3	P31650	Slc6a11	69.9	627	6	6	6	8	3.84	0.00956938
Sample 1	Cytoplasmic dynein 1 light intermediate chain 1	Q8R1Q8	Dync1li1	56.6	523	5	5	5	11	10.9	0.00956023
Sample 1	Protein ABHD14B	Q8VCR7	Abhd14b	22.4	210	2	2	2	10	2.07	0.00952381
Sample 1	Reticulon-4	Q99P72	Rtn4	126.5	1162	9	9	11	11	20.55	0.00946644
Sample 1	DNA-(apurinic or apyrimidinic site) endonuclease	P28352	Apex1	35.5	317	3	3	3	13	4.96	0.00946372
Sample 1	Kinesin heavy chain isoform 5C	P28738	Kif5c	109.2	956	9	5	9	11	13.58	0.00941423
Sample 1	Nuclear factor 1 A-type	Q02780	Nfia	58.5	532	4	1	5	9	11.07	0.0093985
Sample 1	Ubiquitin carboxyl-terminal hydrolase 5	P56399	Usp5	95.8	858	8	8	8	15	22.15	0.00932401
Sample 1	Tyrosine-protein kinase Fyn	P39688	Fyn	60.6	537	5	2	5	9	6.76	0.00931099
Sample 1	High mobility group protein B1	P63158	Hmgb1	24.9	215	2	2	2	11	2.13	0.00930233
Sample 1	Septin-11	Q8C1B7	Septin11	49.7	431	3	2	4	6	5.31	0.00928074
Sample 1	Probable ATP-dependent RNA helicase DDX17	Q501J6	Ddx17	72.4	650	6	3	6	13	14.37	0.00923077
Sample 1	Eukaryotic translation initiation factor 4E	P63073	Eif4e	25	217	2	2	2	10	3.72	0.00921659
Sample 1	Ras-related protein R-Ras	P10833	Rras	23.7	218	2	1	2	9	2.02	0.00917431
Sample 1	Neuronal membrane glycoprotein M6-b	P35803	Gpm6b	36.2	328	2	2	3	8	8.68	0.00914634
Sample 1	Arginine--tRNA ligase, cytoplasmic	Q9D0I9	Rars1	75.6	660	6	6	6	12	9.22	0.00909091
Sample 1	Delta-aminolevulinic acid dehydratase	P10518	Alad	36	330	3	3	3	11	7.64	0.00909091
Sample 1	Eukaryotic translation initiation factor 2 subunit 2	Q99L45	Eif2s2	38.1	331	3	3	3	8	2.35	0.00906344
Sample 1	Malate dehydrogenase, cytoplasmic	P14152	Mdh1	36.5	334	3	3	3	10	6.59	0.00898204
Sample 1	Elongation factor 1-beta	O70251	Eef1b	24.7	225	2	2	2	11	3.35	0.00888889
Sample 1	Cytoplasmic dynein 1 heavy chain 1	Q9JHU4	Dync1h1	531.7	4644	39	39	41	11	50.03	0.0088286
Sample 1	SRSF protein kinase 2	O54781	Srpk2	76.7	681	6	6	6	12	11.26	0.00881057
Sample 1	Neuromodulin	P06837	Gap43	23.6	227	2	2	2	19	2.08	0.00881057
Sample 1	Acyl-CoA synthetase short-chain family member 3, mitochondrial	Q14DH7	Acss3	74.5	682	6	6	6	12	11.31	0.00879765
Sample 1	Platelet-activating factor acetylhydrolase IB subunit alpha2	Q61206	Pafah1b2	25.6	229	2	2	2	12	5.4	0.00873362
Sample 1	Clathrin light chain B	Q6IRU5	Cltb	25.2	229	2	2	2	8	2.08	0.00873362
Sample 1	Pyruvate kinase PKLR	P53657	Pklr	62.3	574	5	4	5	11	7.31	0.0087108
Sample 1	Galectin-3-binding protein	Q07797	Lgals3bp	64.5	577	5	5	5	15	10.61	0.00866551
Sample 1	Nucleolar protein 56	Q9D6Z1	Nop56	64.4	580	5	5	5	11	8.83	0.00862069
Sample 1	Neuronal-specific septin-3	Q9Z1S5	Septin3	40	350	3	3	3	9	4.34	0.00857143
Sample 1	Serine-threonine kinase receptor-associated protein	Q9Z1Z2	Strap	38.4	350	3	3	3	10	4.81	0.00857143
Sample 1	SUMO-activating enzyme subunit 1	Q9R1T2	Sae1	38.6	350	3	3	3	11	5.5	0.00857143
Sample 1	Heterogeneous nuclear ribonucleoprotein L	Q8R081	Hnrnpl	63.9	586	5	5	5	11	9.41	0.00853242
Sample 1	Eukaryotic translation initiation factor 3 subunit H	Q91WK2	Eif3h	39.8	352	3	3	3	13	6.61	0.00852273
Sample 1	Choline transporter-like protein 2	Q8BY89	Slc44a2	80.1	706	6	6	6	11	12.12	0.00849858
Sample 1	26S proteasome non-ATPase regulatory subunit 8	Q9CX56	Psmd8	39.9	353	3	3	3	9	6.07	0.00849858
Sample 1	Farnesyl pyrophosphate synthase	Q920E5	Fdps	40.6	353	2	2	3	8	6	0.00849858
Sample 1	Hepatoma-derived growth factor	P51859	Hdgf	26.3	237	2	1	2	11	2.12	0.00843882
Sample 1	ATP-binding cassette sub-family E member 1	P61222	Abce1	67.3	599	5	5	5	13	4.53	0.00834725
Sample 1	EGF-like repeat and discoidin I-like domain-containing protein 3	O35474	Edil3	53.7	480	4	4	4	12	6.57	0.00833333
Sample 1	Septin-2	P42208	Septin2	41.5	361	3	3	3	10	4.36	0.00831025
Sample 1	Chloride intracellular channel protein 1	Q9Z1Q5	Clic1	27	241	2	2	2	11	4.37	0.00829876
Sample 1	ELAV-like protein 3	Q60900	Elavl3	39.5	367	3	3	3	7	5.27	0.00817439
Sample 1	Tetraspanin-6	O70401	Tspan6	27.3	245	2	2	2	8	4.17	0.00816327
Sample 1	Phosphoribosyl pyrophosphate synthase-associated protein 2	Q8R574	Prpsap2	40.9	369	3	3	3	10	7.43	0.00813008
Sample 1	Septin-5	Q9Z2Q6	Septin5	42.7	369	3	3	3	7	6.91	0.00813008
Sample 1	Peptidyl-prolyl cis-trans isomerase D	Q9CR16	Ppid	40.7	370	3	3	3	10	4.08	0.00810811
Sample 1	Dynamin-1-like protein	Q8K1M6	Dnm1l	82.6	742	6	6	6	14	10.65	0.00808625
Sample 1	Hsc70-interacting protein	Q99L47	St13	41.6	371	3	3	3	8	4.16	0.00808625
Sample 1	DNA topoisomerase 2-beta	Q64511	Top2b	181.8	1612	13	9	13	9	18.91	0.00806452
Sample 1	Heterogeneous nuclear ribonucleoprotein Q	Q7TMK9	Syncrip	69.6	623	5	5	5	12	7.12	0.00802568
Sample 1	Alcohol dehydrogenase class-3	P28474	Adh5	39.5	374	3	3	3	11	2.25	0.00802139
Sample 1	Coatomer subunit gamma-1	Q9QZE5	Copg1	97.5	874	6	5	7	8	7.42	0.00800915
Sample 1	Serine/threonine-protein kinase DCLK1	Q9JLM8	Dclk1	84.1	756	6	5	6	12	11.16	0.00793651
Sample 1	Cytoplasmic aconitate hydratase	P28271	Aco1	98.1	889	6	6	7	11	8.3	0.00787402
Sample 1	Pentraxin-related protein PTX3	P48759	Ptx3	41.8	381	3	3	3	10	3.89	0.00787402
Sample 1	Coatomer subunit beta'	O55029	Copb2	102.4	905	7	7	7	8	14.2	0.00773481
Sample 1	Basigin	P18572	Bsg	42.4	389	3	3	3	8	5.25	0.00771208
Sample 1	Acidic leucine-rich nuclear phosphoprotein 32 family member E	P97822	Anp32e	29.6	260	2	2	2	13	2.2	0.00769231
Sample 1	Nucleosome assembly protein 1-like 1	P28656	Nap1l1	45.3	391	3	3	3	12	5.63	0.00767263
Sample 1	Splicing factor 3B subunit 1	Q99NB9	Sf3b1	145.7	1304	10	10	10	11	23.22	0.00766871
Sample 1	Choline transporter-like protein 1	Q6X893	Slc44a1	73	653	5	5	5	11	10.3	0.00765697
Sample 1	Beta-ureidopropionase	Q8VC97	Upb1	43.9	393	3	3	3	12	5.96	0.00763359
Sample 1	Puromycin-sensitive aminopeptidase	Q11011	Npepps	103.3	920	7	7	7	8	15.39	0.0076087
Sample 1	Apolipoprotein A-I	Q00623	Apoa1	30.6	264	2	2	2	4	5.63	0.00757576
Sample 1	Acetyl-CoA acetyltransferase, cytosolic	Q8CAY6	Acat2	41.3	397	3	3	3	12	5.87	0.00755668
Sample 1	Tetraspanin-14	Q8QZY6	Tspan14	30.7	270	2	2	2	10	2.83	0.00740741
Sample 1	Kinesin light chain 1	O88447	Klc1	61.4	541	4	2	4	12	4.86	0.00739372
Sample 1	Protein-glutamine gamma-glutamyltransferase K	Q9JLF6	Tgm1	89.8	815	5	5	6	7	5.8	0.00736196
Sample 1	Platelet-activating factor acetylhydrolase IB subunit beta	P63005	Pafah1b1	46.6	410	3	3	3	7	8.4	0.00731707
Sample 1	DnaJ homolog subfamily A member 2	Q9QYJ0	Dnaja2	45.7	412	3	3	3	9	7.1	0.00728155
Sample 1	Argininosuccinate synthase	P16460	Ass1	46.6	412	3	3	3	7	5.95	0.00728155
Sample 1	DNA-directed RNA polymerase II subunit RPB3	P97760	Polr2c	31.4	275	2	2	2	12	3.93	0.00727273
Sample 1	Transmembrane protein 106B	Q80X71	Tmem106b	31.2	275	2	2	2	11	5.03	0.00727273
Sample 1	Reticulon-3	Q9ES97	Rtn3	103.8	964	5	4	7	8	20.07	0.00726141
Sample 1	Pigment epithelium-derived factor	P97298	Serpinf1	46.2	417	3	3	3	10	4.72	0.00719424
Sample 1	Cation-dependent mannose-6-phosphate receptor	P24668	M6pr	31.2	278	2	2	2	10	4.03	0.00719424
Sample 1	Sodium/potassium-transporting ATPase subunit beta-3	P97370	Atp1b3	31.8	278	2	2	2	11	4.46	0.00719424
Sample 1	Glypican-4	P51655	Gpc4	62.5	557	4	4	4	11	7.3	0.00718133
Sample 1	eIF5-mimic protein 2	Q9CQC6	Bzw1	48	419	3	3	3	10	6.75	0.0071599
Sample 1	FACT complex subunit SSRP1	Q08943	Ssrp1	80.8	708	5	5	5	9	7.74	0.00706215
Sample 1	Histone-binding protein RBBP7	Q60973	Rbbp7	47.8	425	3	3	3	11	5.06	0.00705882
Sample 1	Prominin-1	O54990	Prom1	97.1	867	6	6	6	11	10.35	0.00692042
Sample 1	Dynamin-1	P39053	Dnm1	97.7	867	6	2	6	7	8.82	0.00692042
Sample 1	C-terminal-binding protein 1	O88712	Ctbp1	47.7	441	3	3	3	6	6.15	0.00680272
Sample 1	Tissue factor	P20352	F3	32.9	294	2	2	2	11	6.09	0.00680272
Sample 1	Vascular cell adhesion protein 1	P29533	Vcam1	81.3	739	5	5	5	11	12.25	0.0067659
Sample 1	Cyclin-dependent kinase 1	P11440	Cdk1	34.1	297	2	1	2	6	4.77	0.00673401
Sample 1	NADH-cytochrome b5 reductase 3	Q9DCN2	Cyb5r3	34.1	301	2	2	2	12	4.7	0.00664452
Sample 1	Bleomycin hydrolase	Q8R016	Blmh	52.5	455	3	3	3	5	7.36	0.00659341
Sample 1	Coronin-1A	O89053	Coro1a	51	461	3	3	3	10	4.45	0.00650759
Sample 1	mRNA cap guanine-N7 methyltransferase	Q9D0L8	Rnmt	53.3	465	3	3	3	9	6.05	0.00645161
Sample 1	Ras GTPase-activating protein-binding protein 1	P97855	G3bp1	51.8	465	3	2	3	8	3.96	0.00645161
Sample 1	Vimentin	P20152	Vim	53.7	466	2	1	3	5	5.02	0.00643777
Sample 1	Reticulon-1	Q8K0T0	Rtn1	83.5	780	3	2	5	4	12.47	0.00641026
Sample 1	COP9 signalosome complex subunit 1	Q99LD4	Gps1	53.4	471	3	3	3	8	4.17	0.00636943
Sample 1	Coatomer subunit beta	Q9JIF7	Copb1	107	953	6	6	6	8	7.94	0.00629591
Sample 1	Polyadenylate-binding protein 1	P29341	Pabpc1	70.6	636	4	4	4	8	7.19	0.00628931
Sample 1	Eukaryotic peptide chain release factor GTP-binding subunit ERF3A	Q8R050	Gspt1	68.6	636	4	4	4	8	7.42	0.00628931
Sample 1	Protein arginine N-methyltransferase 5	Q8CIG8	Prmt5	72.6	637	4	4	4	6	5.38	0.00627943
Sample 1	Lysosome membrane protein 2	O35114	Scarb2	54	478	3	3	3	13	5.65	0.00627615
Sample 1	Tubulin--tyrosine ligase-like protein 12	Q3UDE2	Ttll12	74	639	4	4	4	6	7.71	0.00625978
Sample 1	Aminoacyl tRNA synthase complex-interacting multifunctional protein 2	Q8R010	Aimp2	35.4	320	2	2	2	8	3.86	0.00625
Sample 1	4-hydroxy-2-oxoglutarate aldolase, mitochondrial	Q9DCU9	Hoga1	34.6	321	2	2	2	7	4.79	0.00623053
Sample 1	Histone deacetylase 2	P70288	Hdac2	55.3	488	2	2	3	6	6.07	0.00614754
Sample 1	Glycogen synthase kinase-3 alpha	Q2NL51	Gsk3a	51.6	490	3	1	3	8	3.92	0.00612245
Sample 1	Delta(3,5)-Delta(2,4)-dienoyl-CoA isomerase, mitochondrial	O35459	Ech1	36.1	327	2	2	2	9	5.68	0.00611621
Sample 1	Glycylpeptide N-tetradecanoyltransferase 1	O70310	Nmt1	56.9	496	3	2	3	9	6.94	0.00604839
Sample 1	CUGBP Elav-like family member 2	Q9Z0H4	Celf2	54.2	508	3	3	3	9	5.37	0.00590551
Sample 1	Methylosome protein 50	Q99J09	Wdr77	36.9	342	2	2	2	9	2.44	0.00584795
Sample 1	Inosine-5'-monophosphate dehydrogenase 2	P24547	Impdh2	55.8	514	3	3	3	8	4.53	0.00583658
Sample 1	Ephrin-B1	P52795	Efnb1	37.8	345	2	2	2	7	5.02	0.0057971
Sample 1	ATPase GET3	O54984	Get3	38.8	348	2	2	2	8	4.47	0.00574713
Sample 1	Importin subunit beta-1	P70168	Kpnb1	97.1	876	5	5	5	7	4.32	0.00570776
Sample 1	Neuronal proto-oncogene tyrosine-protein kinase Src	P05480	Src	59.9	535	3	1	3	7	2.46	0.00560748
Sample 1	Sialic acid synthase	Q99J77	Nans	40	359	2	2	2	9	2.05	0.00557103
Sample 1	Calcium/calmodulin-dependent protein kinase type II subunit beta	P28652	Camk2b	60.4	542	3	3	3	6	4.06	0.00553506
Sample 1	Stress-induced-phosphoprotein 1	Q60864	Stip1	62.5	543	3	3	3	8	6.78	0.00552486
Sample 1	Eukaryotic translation initiation factor 3 subunit C	Q8R1B4	Eif3c	105.5	911	5	5	5	6	8.53	0.00548847
Sample 1	Copine-2	P59108	Cpne2	61	548	3	2	3	6	4.82	0.00547445
Sample 1	ATP synthase subunit alpha, mitochondrial	Q03265	Atp5f1a	59.7	553	3	3	3	7	8.99	0.00542495
Sample 1	Glucose-6-phosphate isomerase	P06745	Gpi	62.7	558	3	3	3	7	5.75	0.00537634
Sample 1	Aldehyde oxidase 1	O54754	Aox1	146.6	1333	6	6	7	5	16.26	0.00525131
Sample 1	Dihydropyrimidinase-related protein 4	O35098	Dpysl4	61.9	572	3	2	3	8	8.33	0.00524476
Sample 1	Kinesin-1 heavy chain	Q61768	Kif5b	109.5	963	5	1	5	6	9.67	0.00519211
Sample 1	Exportin-2	Q9ERK4	Cse1l	110.4	971	5	5	5	6	8.27	0.00514933
Sample 1	CD44 antigen	P15379	Cd44	85.6	778	4	4	4	7	2.61	0.00514139
Sample 1	Dual specificity mitogen-activated protein kinase kinase 1	P31938	Map2k1	43.4	393	2	2	2	9	2.42	0.00508906
Sample 1	Disco-interacting protein 2 homolog B	Q3UH60	Dip2b	171	1574	8	8	8	7	16.46	0.00508259
Sample 1	EPM2A-interacting protein 1	Q8VEH5	Epm2aip1	70.1	606	3	3	3	8	5.97	0.0049505
Sample 1	Poly [ADP-ribose] polymerase 1	P11103	Parp1	113	1013	5	5	5	7	10.32	0.00493583
Sample 1	Cytoplasmic dynein 1 intermediate chain 2	O88487	Dync1i2	68.4	612	3	3	3	13	6.23	0.00490196
Sample 1	Aminoacylase-1	Q99JW2	Acy1	45.8	408	2	2	2	8	4.34	0.00490196
Sample 1	Thioredoxin reductase 1, cytoplasmic	Q9JMH6	Txnrd1	67	613	3	3	3	8	5.44	0.00489396
Sample 1	Cathepsin D	P18242	Ctsd	44.9	410	2	2	2	7	5.45	0.00487805
Sample 1	G-protein coupled receptor family C group 5 member B	Q923Z0	Gprc5b	45.9	410	2	2	2	6	2.46	0.00487805
Sample 1	Short-chain specific acyl-CoA dehydrogenase, mitochondrial	Q07417	Acads	44.9	412	2	2	2	6	3.89	0.00485437
Sample 1	Fumarylacetoacetase	P35505	Fah	46.1	419	2	2	2	7	6.21	0.00477327
Sample 1	COP9 signalosome complex subunit 3	O88543	Cops3	47.8	423	2	2	2	6	2.23	0.00472813
Sample 1	SUMO-activating enzyme subunit 2	Q9Z1F9	Uba2	70.5	638	3	3	3	8	6.2	0.00470219
Sample 1	Calpain-5	O08688	Capn5	72.9	640	3	3	3	6	5.86	0.0046875
Sample 1	Heat shock protein 105 kDa	Q61699	Hsph1	96.3	858	4	3	4	6	8.7	0.004662
Sample 1	Actin-like protein 6A	Q9Z2N8	Actl6a	47.4	429	2	2	2	9	4.88	0.004662
Sample 1	Myosin-9	Q8VDD5	Myh9	226.2	1960	8	3	9	6	19.23	0.00459184
Sample 1	Integrin alpha-6	Q61739	Itga6	122.1	1091	5	5	5	9	6.49	0.00458295
Sample 1	Endothelin receptor type B	P48302	Ednrb	49.5	442	2	2	2	5	2.5	0.00452489
Sample 1	E3 ubiquitin-protein ligase NEDD4	P46935	Nedd4	102.6	887	4	4	4	5	5.33	0.00450958
Sample 1	Four-jointed box protein 1	Q8BQB4	Fjx1	50.4	450	2	2	2	8	5.8	0.00444444
Sample 1	Urocanate hydratase	Q8VC12	Uroc1	74.5	676	3	3	3	6	5.9	0.00443787
Sample 1	Keratin, type II cytoskeletal 80	Q0VBK2	Krt80	50.6	452	2	2	2	4	3.05	0.00442478
Sample 1	Serine incorporator 1	Q9QZI8	Serinc1	50.5	453	2	2	2	5	3.16	0.00441501
Sample 1	Staphylococcal nuclease domain-containing protein 1	Q78PY7	Snd1	102	910	4	4	4	5	6.53	0.0043956
Sample 1	NADH dehydrogenase [ubiquinone] flavoprotein 1, mitochondrial	Q91YT0	Ndufv1	50.8	464	2	2	2	9	2.42	0.00431034
Sample 1	Serotransferrin	Q921I1	Tf	76.7	697	2	2	3	3	5.86	0.00430416
Sample 1	Serine/threonine-protein phosphatase 2A 56 kDa regulatory subunit epsilon isoform	Q61151	Ppp2r5e	54.7	467	2	1	2	5	4.63	0.00428266
Sample 1	Inter-alpha-trypsin inhibitor heavy chain H2	Q61703	Itih2	105.9	946	3	3	4	4	12.36	0.00422833
Sample 1	Coronin-1C	Q9WUM4	Coro1c	53.1	474	2	2	2	5	5.33	0.00421941
Sample 1	26S proteasome non-ATPase regulatory subunit 1	Q3TXS7	Psmd1	105.7	953	4	4	4	6	6.84	0.00419727
Sample 1	Fibrinogen beta chain	Q8K0E8	Fgb	54.7	481	2	2	2	3	3.84	0.004158
Sample 1	Monocarboxylate transporter 1	P53986	Slc16a1	53.2	493	2	2	2	8	4.59	0.0040568
Sample 1	Serine/threonine-protein phosphatase 2A 56 kDa regulatory subunit beta isoform	Q6PD28	Ppp2r5b	57.3	497	2	1	2	5	4.27	0.00402414
Sample 1	Chondroadherin-like protein	E9Q7T7	Chadl	81.3	748	3	3	3	5	3.46	0.0040107
Sample 1	Bifunctional glutamate/proline--tRNA ligase	Q8CGC7	Eprs1	170	1512	6	6	6	6	13.32	0.00396825
Sample 1	Protein disulfide-isomerase A3	P27773	Pdia3	56.6	505	2	2	2	5	2.03	0.0039604
Sample 1	Fumarate hydratase, mitochondrial	P97807	Fh	54.3	507	2	2	2	8	5.45	0.00394477
Sample 1	Hydroxymethylglutaryl-CoA synthase, mitochondrial	P54869	Hmgcs2	56.8	508	2	1	2	6	4.42	0.00393701
Sample 1	Dihydropyrimidine dehydrogenase [NADP(+)]	Q8CHR6	Dpyd	111.2	1025	4	4	4	6	8.66	0.00390244
Sample 1	ATP-dependent 6-phosphofructokinase, muscle type	P47857	Pfkm	85.2	780	3	3	3	6	5.9	0.00384615
Sample 1	Paraspeckle component 1	Q8R326	Pspc1	58.7	523	2	2	2	8	2.36	0.00382409
Sample 1	Serine/threonine-protein phosphatase 2A 56 kDa regulatory subunit gamma isoform	Q60996	Ppp2r5c	60.8	524	2	1	2	5	4.75	0.00381679
Sample 1	Glycylpeptide N-tetradecanoyltransferase 2	O70311	Nmt2	60.4	529	2	1	2	4	3.81	0.00378072
Sample 1	Protein tweety homolog 2	Q3TH73	Ttyh2	59	532	2	2	2	4	4.86	0.0037594
Sample 1	Copine-3	Q8BT60	Cpne3	59.5	533	2	1	2	6	2.44	0.00375235
Sample 1	Nucleolar protein 58	Q6DFW4	Nop58	60.3	536	2	2	2	6	2.89	0.00373134
Sample 1	EH domain-containing protein 2	Q8BH64	Ehd2	61.1	543	2	1	2	7	2.43	0.00368324
Sample 1	Microtubule-associated protein 1B	P14873	Map1b	270.1	2464	9	9	9	5	22.6	0.0036526
Sample 1	Eukaryotic translation initiation factor 3 subunit D	O70194	Eif3d	63.9	548	2	2	2	6	4.84	0.00364964
Sample 1	Neural cell adhesion molecule 1	P13595	Ncam1	119.4	1115	4	4	4	5	9.52	0.00358744
Sample 1	Chondroitin sulfate proteoglycan 5	Q71M36	Cspg5	60.4	566	2	2	2	3	2.64	0.00353357
Sample 1	NADP-dependent malic enzyme	P06801	Me1	63.9	572	2	2	2	5	3.91	0.0034965
Sample 1	N-alpha-acetyltransferase 15, NatA auxiliary subunit	Q80UM3	Naa15	100.9	865	3	3	3	5	3.98	0.00346821
Sample 1	Copine-8	Q9DC53	Cpne8	64.6	577	2	1	2	2	2.44	0.0034662
Sample 1	Complement C4-B	P01029	C4b	192.8	1738	4	4	6	2	7.18	0.00345224
Sample 1	Dimethylglycine dehydrogenase, mitochondrial	Q9DBT9	Dmgdh	97.2	869	3	3	3	4	4.55	0.00345224
Sample 1	Coatomer subunit gamma-2	Q9QXK3	Copg2	97.6	871	2	1	3	4	2.4	0.00344432
Sample 1	Integrin alpha-7	Q61738	Itga7	129.2	1179	4	4	4	5	8.48	0.00339271
Sample 1	Heterogeneous nuclear ribonucleoprotein L-like	Q921F4	Hnrnpll	64.1	591	2	2	2	4	3.69	0.00338409
Sample 1	CTP synthase 1	P70698	Ctps1	66.6	591	2	2	2	5	2.51	0.00338409
Sample 1	Sodium- and chloride-dependent GABA transporter 1	P31648	Slc6a1	67	599	2	2	2	6	6.68	0.0033389
Sample 1	Netrin-1	O09118	Ntn1	67.8	604	2	2	2	4	3.63	0.00331126
Sample 1	Protein O-GlcNAcase	Q9EQQ9	Oga	103.1	916	3	3	3	3	5.85	0.00327511
Sample 1	DNA topoisomerase 2-alpha	Q01320	Top2a	172.7	1528	5	1	5	3	7.38	0.00327225
Sample 1	Cullin-associated NEDD8-dissociated protein 1	Q6ZQ38	Cand1	136.2	1230	4	4	4	5	4.61	0.00325203
Sample 1	Xaa-Pro aminopeptidase 1	Q6P1B1	Xpnpep1	69.5	623	2	2	2	6	2.1	0.00321027
Sample 1	Metastasis-associated protein MTA2	Q9R190	Mta2	75	668	2	1	2	3	2.4	0.00299401
Sample 1	NADPH--cytochrome P450 reductase	P37040	Por	77	678	2	2	2	3	4.16	0.00294985
Sample 1	Adhesion G-protein coupled receptor G1	Q8K209	Adgrg1	77.2	687	2	2	2	4	5.96	0.00291121
Sample 1	Protein-glutamine gamma-glutamyltransferase E	Q08189	Tgm3	77.3	693	2	2	2	4	6.41	0.002886
Sample 1	FERM, ARHGEF and pleckstrin domain-containing protein 1	F8VPU2	Farp1	118.8	1048	3	3	3	4	4.64	0.0028626
Sample 1	Integrin alpha-3	Q62470	Itga3	116.7	1053	3	3	3	5	2.35	0.002849
Sample 1	Synapsin-1	O88935	Syn1	74.1	706	2	2	2	3	5.29	0.00283286
Sample 1	Exportin-1	Q6P5F9	Xpo1	123	1071	2	2	3	3	3.84	0.00280112
Sample 1	Plakophilin-1	P97350	Pkp1	80.8	728	2	2	2	4	5.56	0.00274725
Sample 1	Alpha-adducin	Q9QYC0	Add1	80.6	735	2	2	2	6	2.14	0.00272109
Sample 1	Alpha-2-macroglobulin-P	Q6GQT1	A2m	164.2	1474	3	3	4	3	4.55	0.0027137
Sample 1	Synaptic vesicle glycoprotein 2A	Q9JIS5	Sv2a	82.6	742	2	2	2	3	3.74	0.00269542
Sample 1	Heterogeneous nuclear ribonucleoprotein U-like protein 2	Q00PI9	Hnrnpul2	84.9	745	2	2	2	4	4.35	0.00268456
Sample 1	Glutamine--tRNA ligase	Q8BML9	Qars1	87.6	775	2	2	2	6	4.9	0.00258065
Sample 1	Leucine--tRNA ligase, cytoplasmic	Q8BMJ2	Lars1	134.1	1178	3	3	3	3	2.69	0.00254669
Sample 1	Eukaryotic translation initiation factor 3 subunit B	Q8JZQ9	Eif3b	91.3	803	2	2	2	4	2.09	0.00249066
Sample 1	Cytoplasmic FMR1-interacting protein 2	Q5SQX6	Cyfip2	145.6	1253	3	3	3	3	5.06	0.00239425
Sample 1	V-type proton ATPase 116 kDa subunit a 1	Q9Z1G4	Atp6v0a1	96.4	839	2	2	2	3	4.88	0.00238379
Sample 1	Valine--tRNA ligase	Q9Z1Q9	Vars1	140.1	1263	3	3	3	3	5.85	0.0023753
Sample 1	U5 small nuclear ribonucleoprotein 200 kDa helicase	Q6P4T2	Snrnp200	244.4	2136	5	5	5	3	4.12	0.00234082
Sample 1	Receptor-type tyrosine-protein phosphatase S	B0V2N1	Ptprs	211.8	1907	4	1	4	2	8.71	0.00209754
Sample 1	116 kDa U5 small nuclear ribonucleoprotein component	O08810	Eftud2	109.3	971	2	2	2	3	3.03	0.00205973
Sample 1	Trifunctional purine biosynthetic protein adenosine-3	Q64737	Gart	107.4	1010	2	2	2	4	3.03	0.0019802
Sample 1	AP-3 complex subunit beta-2	Q9JME5	Ap3b2	119.1	1082	2	2	2	1	3.82	0.00184843
Sample 1	Importin-5	Q8BKC5	Ipo5	123.5	1097	2	2	2	4	2.69	0.00182315
Sample 1	Cell division cycle and apoptosis regulator protein 1	Q8CH18	Ccar1	132	1146	2	2	2	1	3.52	0.0017452
Sample 1	AP-3 complex subunit delta-1	O54774	Ap3d1	135	1199	2	2	2	4	2.38	0.00166806
Sample 1	Splicing factor 3B subunit 3	Q921M3	Sf3b3	135.5	1217	2	2	2	2	2.62	0.00164339
Sample 1	Cytoskeleton-associated protein 5	A2AGT5	Ckap5	225.5	2032	2	2	2	1	3.61	0.000984252
Sample 1	CAD protein	B2RQC6	Cad	243.1	2225	2	1	2	1	3.88	0.000898876
Sample 1	Ankyrin-2	Q8C8R3	Ank2	426	3898	3	3	3	1	4.38	0.000769625

## Sheet: Sample2
Sample 2	Protein	Accession	Gene ID	Mass kDa	Length AA	Pep All	Pep Uni	PSM All	Seq Cov (%)	Sequest Score	SAF
Sample 2	Histone H4	P62806	H4c1	11.4	103	14	14	49	62	135.26	0.475728
Sample 2	Tubulin beta-2B chain	Q9CWF2	Tubb2b	49.9	445	27	1	75	78	226.92	0.168539
Sample 2	Tubulin beta-2A chain	Q7TMM9	Tubb2a	49.9	445	26	1	74	69	226.66	0.166292
Sample 2	Actin, cytoplasmic 2	P63260	Actg1	41.8	375	24	1	60	81	198.03	0.16
Sample 2	Tubulin beta-5 chain	P99024	Tubb5	49.6	444	26	5	71	78	225.5	0.15991
Sample 2	Actin, cytoplasmic 1	P60710	Actb	41.7	375	24	1	59	81	193	0.157333
Sample 2	Tubulin beta-4B chain	P68372	Tubb4b	49.8	445	27	1	68	81	219.62	0.152809
Sample 2	Tubulin alpha-4A chain	P68368	Tuba4a	49.9	448	20	3	59	50	172.6	0.131696
Sample 2	Tubulin beta-3 chain	Q9ERD7	Tubb3	50.4	450	24	12	55	60	175.42	0.122222
Sample 2	Apolipoprotein E	P08226	Apoe	35.8	311	21	21	38	66	97.91	0.122186
Sample 2	Keratin, type II cytoskeletal 5	Q922U2	Krt5	61.7	580	26	14	70	28	158.32	0.12069
Sample 2	Histone H1.2	P15864	H1-2	21.3	212	12	3	25	33	60.8	0.117925
Sample 2	Tubulin beta-4A chain	Q9D6F9	Tubb4a	49.6	444	22	3	49	76	146.56	0.11036
Sample 2	Histone H1.4	P43274	H1-4	22	219	11	3	24	30	58.97	0.109589
Sample 2	Histone H1.3	P43277	H1-3	22.1	221	10	1	23	29	53.54	0.104072
Sample 2	Lactadherin	P21956	Mfge8	51.2	463	21	21	48	50	153.14	0.103672
Sample 2	Cofilin-1	P18760	Cfl1	18.5	166	10	9	16	70	50.21	0.0963855
Sample 2	Clathrin heavy chain 1	Q68FD5	Cltc	191.4	1675	88	88	161	63	481.4	0.0961194
Sample 2	Histone H3.1	P68433	H3c1	15.4	136	4	1	13	37	42.34	0.0955882
Sample 2	40S ribosomal protein S3	P62908	Rps3	26.7	243	18	18	23	74	58.22	0.0946502
Sample 2	Neuronal membrane glycoprotein M6-a	P35802	Gpm6a	31.1	278	9	9	26	21	79.01	0.0935252
Sample 2	Catalase	P24270	Cat	59.8	527	20	20	49	32	137.01	0.0929791
Sample 2	Adenosylhomocysteinase	P50247	Ahcy	47.7	432	22	22	40	51	116.7	0.0925926
Sample 2	Syntenin-1	O08992	Sdcbp	32.4	299	12	12	27	56	91.46	0.090301
Sample 2	Heat shock cognate 71 kDa protein	P63017	Hspa8	70.8	646	32	26	58	55	158.41	0.0897833
Sample 2	Histone H3.2	P84228	H3c2	15.4	136	4	1	12	37	45.36	0.0882353
Sample 2	Ras-related protein Rap-1b	Q99JI6	Rap1b	20.8	184	11	2	16	53	33.72	0.0869565
Sample 2	Keratin, type II cytoskeletal 6A	P50446	Krt6a	59.3	553	15	5	48	20	106.74	0.0867993
Sample 2	Keratin, type I cytoskeletal 14	Q61781	Krt14	52.8	484	16	4	41	33	103.23	0.0847107
Sample 2	40S ribosomal protein S11	P62281	Rps11	18.4	158	9	9	13	47	24.97	0.0822785
Sample 2	Ras-related protein Rap-1A	P62835	Rap1a	21	184	10	1	15	46	31.59	0.0815217
Sample 2	Sodium/potassium-transporting ATPase subunit alpha-3	Q6PIC6	Atp1a3	111.6	1013	47	28	82	53	233.65	0.0809477
Sample 2	Histone H1.5	P43276	H1-5	22.6	223	9	8	18	29	42.31	0.0807175
Sample 2	Peptidyl-prolyl cis-trans isomerase A	P17742	Ppia	18	164	9	9	13	61	36.89	0.0792683
Sample 2	40S ribosomal protein S4, X isoform	P62702	Rps4x	29.6	263	16	16	20	56	54.43	0.0760456
Sample 2	Ras-related protein Rap-2b	P61226	Rap2b	20.5	183	11	7	13	58	31.94	0.0710383
Sample 2	Hemoglobin subunit alpha	P01942	Hba	15.1	142	5	5	10	35	22.79	0.0704225
Sample 2	Dihydropyrimidinase-related protein 2	O08553	Dpysl2	62.2	572	28	24	40	76	116.96	0.0699301
Sample 2	Acyl-CoA-binding protein	P31786	Dbi	10	87	5	5	6	71	11.74	0.0689655
Sample 2	40S ribosomal protein S3a	P97351	Rps3a	29.9	264	13	13	18	50	43.12	0.0681818
Sample 2	EGF-like repeat and discoidin I-like domain-containing protein 3	O35474	Edil3	53.7	480	21	21	32	50	82.61	0.0666667
Sample 2	Glyceraldehyde-3-phosphate dehydrogenase	P16858	Gapdh	35.8	333	13	13	22	55	71.7	0.0660661
Sample 2	BRO1 domain-containing protein BROX	Q8K2Q7	Brox	46.2	411	17	17	27	52	67.11	0.0656934
Sample 2	Elongation factor 1-alpha 1	P10126	Eef1a1	50.1	462	22	13	30	44	87.67	0.0649351
Sample 2	Heat shock protein HSP 90-beta	P11499	Hsp90ab1	83.2	724	31	21	47	46	119.78	0.0649171
Sample 2	Hemopexin	Q91X72	Hpx	51.3	460	5	5	29	7	55.34	0.0630435
Sample 2	Programmed cell death 6-interacting protein	Q9WU78	Pdcd6ip	96	869	41	41	54	62	157.58	0.0621404
Sample 2	Keratin, type I cytoskeletal 42	Q6IFX2	Krt42	50.1	452	15	5	28	32	61.15	0.0619469
Sample 2	14-3-3 protein zeta/delta	P63101	Ywhaz	27.8	245	10	8	15	53	30.51	0.0612245
Sample 2	Pyruvate kinase PKM	P52480	Pkm	57.8	531	23	22	32	64	65.07	0.0602637
Sample 2	Protein tweety homolog 1	Q9D3A9	Ttyh1	49	450	9	9	27	28	64.76	0.06
Sample 2	Keratin, type I cytoskeletal 15	Q61414	Krt15	49.1	452	8	1	27	10	59.43	0.0597345
Sample 2	60S ribosomal protein L7	P14148	Rpl7	31.4	270	10	10	16	37	29.51	0.0592593
Sample 2	40S ribosomal protein S18	P62270	Rps18	17.7	152	9	9	9	48	19.33	0.0592105
Sample 2	Keratin, type II cytoskeletal 79	Q8VED5	Krt79	57.5	531	9	1	31	10	72.46	0.0583804
Sample 2	40S ribosomal protein SA	P14206	Rpsa	32.8	295	12	12	17	61	52.29	0.0576271
Sample 2	Copine-8	Q9DC53	Cpne8	64.6	577	25	21	33	50	71.89	0.0571924
Sample 2	Keratin, type II cytoskeletal 2 epidermal	Q3TTY5	Krt2	70.9	707	13	8	40	11	100.31	0.0565771
Sample 2	Keratin, type II cytoskeletal 1b	Q6IFZ6	Krt77	61.3	572	10	3	32	12	83.04	0.0559441
Sample 2	Keratin, type II cytoskeletal 73	Q6NXH9	Krt73	58.9	539	8	2	30	12	77.03	0.0556586
Sample 2	Keratin, type I cytoskeletal 16	Q9Z2K1	Krt16	51.6	469	11	5	26	20	61.8	0.0554371
Sample 2	Sodium/potassium-transporting ATPase subunit alpha-2	Q6PIE5	Atp1a2	112.1	1020	38	19	56	44	146.71	0.054902
Sample 2	14-3-3 protein epsilon	P62259	Ywhae	29.2	255	10	8	14	51	31.03	0.054902
Sample 2	Guanine nucleotide-binding protein G(o) subunit alpha	P18872	Gnao1	40.1	354	15	12	19	51	42.4	0.0536723
Sample 2	Multivesicular body subunit 12B	Q6KAU4	Mvb12b	35.4	317	13	13	17	58	40.5	0.0536278
Sample 2	Transitional endoplasmic reticulum ATPase	Q01853	Vcp	89.3	806	32	32	43	50	97.82	0.0533499
Sample 2	Isocitrate dehydrogenase [NADP] cytoplasmic	O88844	Idh1	46.6	414	16	16	22	41	49.13	0.0531401
Sample 2	Keratin, type I cytoskeletal 17	Q9QWL7	Krt17	48.1	433	12	1	23	20	47.25	0.0531178
Sample 2	Fatty acid-binding protein, brain	P51880	Fabp7	14.9	132	5	5	7	49	20.17	0.0530303
Sample 2	40S ribosomal protein S13	P62301	Rps13	17.2	151	6	6	8	30	16.81	0.0529801
Sample 2	Sodium/potassium-transporting ATPase subunit beta-1	P14094	Atp1b1	35.2	304	13	13	16	44	40.02	0.0526316
Sample 2	Keratin, type II cytoskeletal 2 oral	Q3UV17	Krt76	62.8	594	10	1	31	10	69.39	0.0521886
Sample 2	Ras-related C3 botulinum toxin substrate 1	P63001	Rac1	21.4	192	7	6	10	35	24.06	0.0520833
Sample 2	Histone H1.1	P43275	H1-1	21.8	213	8	5	11	33	38.11	0.0516432
Sample 2	Clusterin	Q06890	Clu	51.6	448	17	17	23	35	62.61	0.0513393
Sample 2	GTP-binding nuclear protein Ran	P62827	Ran	24.4	216	10	10	11	50	27.14	0.0509259
Sample 2	Receptor of activated protein C kinase 1	P68040	Rack1	35.1	317	13	13	16	47	38.87	0.0504732
Sample 2	T-complex protein 1 subunit beta	P80314	Cct2	57.4	535	20	20	27	55	65.81	0.0504673
Sample 2	Synaptotagmin-1	P46096	Syt1	47.4	421	15	13	21	40	53.95	0.0498812
Sample 2	Creatine kinase B-type	Q04447	Ckb	42.7	381	14	14	19	58	37.25	0.0498688
Sample 2	Fructose-bisphosphate aldolase C	P05063	Aldoc	39.4	363	14	12	18	58	33.46	0.0495868
Sample 2	Ferritin heavy chain	P09528	Fth1	21.1	182	8	8	9	53	13.16	0.0494505
Sample 2	Dihydropyrimidinase-related protein 3	Q62188	Dpysl3	61.9	570	21	16	28	58	82.01	0.0491228
Sample 2	Keratin, type II cytoskeletal 1	P04104	Krt1	65.6	637	8	4	31	6	80.07	0.0486656
Sample 2	Neuronal vesicle trafficking-associated protein 1	Q62092	Nsg1	20.9	185	9	9	9	49	15.39	0.0486486
Sample 2	Tumor susceptibility gene 101 protein	Q61187	Tsg101	44.1	391	13	13	19	40	41.4	0.0485934
Sample 2	Core histone macro-H2A.1	Q9QZQ8	Macroh2a1	39.7	372	11	9	18	45	39.87	0.0483871
Sample 2	40S ribosomal protein S19	Q9CZX8	Rps19	16.1	145	7	7	7	49	5.01	0.0482759
Sample 2	Aldehyde dehydrogenase, mitochondrial	P47738	Aldh2	56.5	519	16	14	25	32	57.78	0.0481696
Sample 2	Protein tweety homolog 3	Q6P5F7	Ttyh3	57.7	524	12	12	25	26	66.25	0.0477099
Sample 2	Keratin, type II cytoskeletal 71	Q9R0H5	Krt71	57.3	524	11	3	25	17	62.5	0.0477099
Sample 2	Cell division control protein 42 homolog	P60766	Cdc42	21.2	191	6	5	9	37	14.72	0.0471204
Sample 2	CD81 antigen	P35762	Cd81	25.8	236	3	3	11	28	47.94	0.0466102
Sample 2	40S ribosomal protein S15a	P62245	Rps15a	14.8	130	6	6	6	42	13.03	0.0461538
Sample 2	Alpha-enolase	P17182	Eno1	47.1	434	16	16	20	49	37.06	0.0460829
Sample 2	Immunoglobulin superfamily member 8	Q8R366	Igsf8	65	611	18	18	28	36	81.44	0.0458265
Sample 2	Keratin, type I cytoskeletal 10	P02535	Krt10	57.7	570	7	5	26	11	65.69	0.045614
Sample 2	14-3-3 protein beta/alpha	Q9CQV8	Ywhab	28.1	246	9	4	11	39	19.55	0.0447154
Sample 2	Peroxiredoxin-6	O08709	Prdx6	24.9	224	9	9	10	55	18.46	0.0446429
Sample 2	Proteasome subunit alpha type-7	Q9Z2U0	Psma7	27.8	248	10	10	11	45	27.73	0.0443548
Sample 2	Coxsackievirus and adenovirus receptor homolog	P97792	Cxadr	39.9	365	13	13	16	41	33.77	0.0438356
Sample 2	Heterogeneous nuclear ribonucleoprotein A1	P49312	Hnrnpa1	34.2	320	13	12	14	49	26.89	0.04375
Sample 2	4F2 cell-surface antigen heavy chain	P10852	Slc3a2	58.3	526	16	16	23	36	61.93	0.0437262
Sample 2	Ferritin light chain 1	P29391	Ftl1	20.8	183	6	6	8	45	21.13	0.0437158
Sample 2	Ras-related protein Rap-2a	Q80ZJ1	Rap2a	20.6	183	6	2	8	41	23.26	0.0437158
Sample 2	Glutamate dehydrogenase 1, mitochondrial	P26443	Glud1	61.3	558	17	17	24	37	60.53	0.0430108
Sample 2	Antithrombin-III	P32261	Serpinc1	52	465	10	10	20	24	49.18	0.0430108
Sample 2	Proteasome subunit alpha type-2	P49722	Psma2	25.9	234	7	7	10	43	24.43	0.042735
Sample 2	Ezrin	P26040	Ezr	69.4	586	23	15	25	42	49.8	0.0426621
Sample 2	60S ribosomal protein L12	P35979	Rpl12	17.8	165	6	6	7	50	14.51	0.0424242
Sample 2	Sodium/potassium-transporting ATPase subunit alpha-1	Q8VDN2	Atp1a1	112.9	1023	28	11	43	33	119.93	0.0420332
Sample 2	40S ribosomal protein S20	P60867	Rps20	13.4	119	3	3	5	23	15.8	0.0420168
Sample 2	Aldehyde dehydrogenase, cytosolic 1	O35945	Aldh1a7	54.6	501	8	3	21	18	52.94	0.0419162
Sample 2	Aldehyde dehydrogenase 1A1	P24549	Aldh1a1	54.4	501	9	4	21	17	43.85	0.0419162
Sample 2	Ras-related protein Rab-14	Q91V41	Rab14	23.9	215	8	7	9	51	16.31	0.0418605
Sample 2	Ras-related protein Rab-5C	P35278	Rab5c	23.4	216	7	5	9	47	21.69	0.0416667
Sample 2	Guanine nucleotide-binding protein G(I)/G(S)/G(T) subunit beta-1	P62874	Gnb1	37.4	340	10	5	14	41	32.31	0.0411765
Sample 2	Guanine nucleotide-binding protein G(I)/G(S)/G(T) subunit beta-2	P62880	Gnb2	37.3	340	11	4	14	50	32.67	0.0411765
Sample 2	40S ribosomal protein S16	P14131	Rps16	16.4	146	6	6	6	40	13.74	0.0410959
Sample 2	Prostaglandin F2 receptor negative regulator	Q9WV91	Ptgfrn	98.7	879	24	24	36	34	93.9	0.0409556
Sample 2	Neuronal vesicle trafficking-associated protein 2	P47759	Nsg2	19	171	4	4	7	43	15.95	0.0409357
Sample 2	T-complex protein 1 subunit delta	P80315	Cct4	58	539	19	19	22	52	49.57	0.0408163
Sample 2	14-3-3 protein gamma	P61982	Ywhag	28.3	247	9	5	10	39	17.44	0.0404858
Sample 2	60S ribosomal protein L5	P47962	Rpl5	34.4	297	10	10	12	36	24.01	0.040404
Sample 2	Glia-derived nexin	Q07235	Serpine2	44.2	397	12	12	16	40	40.08	0.0403023
Sample 2	Dihydropyrimidinase-related protein 1	P97427	Crmp1	62.1	572	19	14	23	58	62.03	0.0402098
Sample 2	T-complex protein 1 subunit alpha	P11983	Tcp1	60.4	556	19	19	22	47	53.61	0.0395683
Sample 2	Guanine nucleotide-binding protein G(i) subunit alpha-2	P08752	Gnai2	40.5	355	14	8	14	48	26.77	0.0394366
Sample 2	Ras-related protein Rab-1A	P62821	Rab1A	22.7	205	7	4	8	36	15.25	0.0390244
Sample 2	ADP-ribosylation factor 5	P84084	Arf5	20.5	180	6	1	7	42	13.45	0.0388889
Sample 2	UDP-glucose 6-dehydrogenase	O70475	Ugdh	54.8	493	15	15	19	42	57.8	0.0385396
Sample 2	40S ribosomal protein S8	P62242	Rps8	24.2	208	6	6	8	35	22.3	0.0384615
Sample 2	Proteasome subunit alpha type-1	Q9R1P4	Psma1	29.5	263	10	10	10	49	21.71	0.0380228
Sample 2	Proteasome subunit beta type-1	O09061	Psmb1	26.4	240	7	7	9	47	14.41	0.0375
Sample 2	EH domain-containing protein 1	Q9WVK4	Ehd1	60.6	534	18	11	20	45	32.16	0.0374532
Sample 2	60S ribosomal protein L27	P61358	Rpl27	15.8	136	5	5	5	46	9.02	0.0367647
Sample 2	14-3-3 protein theta	P68254	Ywhaq	27.8	245	8	5	9	31	15.85	0.0367347
Sample 2	T-complex protein 1 subunit gamma	P80318	Cct3	60.6	545	19	19	20	48	40.56	0.0366972
Sample 2	Na(+)/H(+) exchange regulatory cofactor NHE-RF1	P70441	Slc9a3r1	38.6	355	11	11	13	40	33.49	0.0366197
Sample 2	Proteasome subunit alpha type-6	Q9QUM9	Psma6	27.4	246	9	9	9	41	24.71	0.0365854
Sample 2	Keratin, type II cytoskeletal 72	Q6IME9	Krt72	56.7	520	6	1	19	9	47.84	0.0365385
Sample 2	Hyaluronan and proteoglycan link protein 1	Q9QUP5	Hapln1	40.5	356	11	11	13	31	26.15	0.0365169
Sample 2	T-complex protein 1 subunit theta	P42932	Cct8	59.5	548	19	19	20	39	47.88	0.0364964
Sample 2	Glycogen phosphorylase, liver form	Q9ET01	Pygl	97.4	850	21	18	31	28	77.51	0.0364706
Sample 2	Transforming protein RhoA	Q9QUI0	Rhoa	21.8	193	7	6	7	40	20.21	0.0362694
Sample 2	OX-2 membrane glycoprotein	O54901	Cd200	31.2	278	7	7	10	23	21.68	0.0359712
Sample 2	Lymphocyte antigen 6H	Q9WUC3	Ly6h	14.7	139	4	4	5	26	7.83	0.0359712
Sample 2	Peroxiredoxin-1	P35700	Prdx1	22.2	199	7	7	7	29	10.88	0.0351759
Sample 2	60S acidic ribosomal protein P1	P47955	Rplp1	11.5	114	3	3	4	81	15.9	0.0350877
Sample 2	Flotillin-1	O08917	Flot1	47.5	428	14	14	15	41	30.17	0.0350467
Sample 2	Flotillin-2	Q60634	Flot2	47	428	13	13	15	33	25.61	0.0350467
Sample 2	Ras-related protein Rab-10	P61027	Rab10	22.5	200	5	3	7	26	14.64	0.035
Sample 2	40S ribosomal protein S23	P62267	Rps23	15.8	143	4	4	5	40	10.36	0.034965
Sample 2	60S acidic ribosomal protein P2	P99027	Rplp2	11.6	115	4	4	4	48	9.33	0.0347826
Sample 2	Fascin	Q61553	Fscn1	54.5	493	15	15	17	37	42.97	0.0344828
Sample 2	Annexin A6	P14824	Anxa6	75.8	673	21	21	23	36	47.12	0.0341753
Sample 2	Heat shock protein HSP 90-alpha	P07901	Hsp90aa1	84.7	733	21	13	25	35	68.7	0.0341064
Sample 2	Hemoglobin subunit beta-1	P02088	Hbb-b1	15.8	147	5	1	5	46	7.91	0.0340136
Sample 2	Hemoglobin subunit beta-2	P02089	Hbb-b2	15.9	147	5	1	5	46	6.31	0.0340136
Sample 2	Serine/threonine-protein phosphatase 2A 65 kDa regulatory subunit A alpha isoform	Q76MZ3	Ppp2r1a	65.3	589	14	14	20	33	29.34	0.0339559
Sample 2	Integral membrane protein 2B	O89051	Itm2b	30.2	266	7	7	9	36	17.53	0.0338346
Sample 2	Ras-related protein Rab-7a	P51150	Rab7a	23.5	207	6	6	7	36	15.13	0.0338164
Sample 2	Ras-related protein Rab-8A	P55258	Rab8a	23.7	207	5	1	7	25	13.61	0.0338164
Sample 2	Ras-related protein Rab-8B	P61028	Rab8b	23.6	207	5	1	7	24	11.18	0.0338164
Sample 2	Barrier-to-autointegration factor	O54962	Banf1	10.1	89	2	2	3	40	7.79	0.0337079
Sample 2	Disco-interacting protein 2 homolog B	Q3UH60	Dip2b	171	1574	46	43	53	37	108.44	0.0336722
Sample 2	BTB/POZ domain-containing protein 17	Q9DB72	Btbd17	52.6	478	12	12	16	39	36.69	0.0334728
Sample 2	Serine protease HTRA1	Q9R118	Htra1	51.2	480	14	14	16	37	46.46	0.0333333
Sample 2	IST1 homolog	Q9CX00	Ist1	39.4	362	11	11	12	33	18.14	0.0331492
Sample 2	Ras-related protein Rap-2c	Q8BU31	Rap2c	20.7	183	5	1	6	25	17.93	0.0327869
Sample 2	Elongation factor 2	P58252	Eef2	95.3	858	23	23	28	35	57	0.032634
Sample 2	60S ribosomal protein L17	Q9CPR4	Rpl17	21.4	184	5	5	6	32	9.44	0.0326087
Sample 2	Synaptotagmin-11	Q9R0N3	Syt11	48.3	430	10	10	14	32	37.61	0.0325581
Sample 2	Ras-related protein Rab-5B	P61021	Rab5b	23.7	215	6	4	7	37	12.55	0.0325581
Sample 2	Annexin A2	P07356	Anxa2	38.7	339	9	9	11	32	25.25	0.0324484
Sample 2	Myristoylated alanine-rich C-kinase substrate	P26645	Marcks	29.6	309	6	6	10	31	26.95	0.0323625
Sample 2	Argininosuccinate lyase	Q91YI0	Asl	51.7	464	12	12	15	26	43.69	0.0323276
Sample 2	Excitatory amino acid transporter 2	P43006	Slc1a2	62	572	13	13	18	31	39.54	0.0314685
Sample 2	Proteasome subunit alpha type-3	O70435	Psma3	28.4	255	7	7	8	33	16.73	0.0313725
Sample 2	Excitatory amino acid transporter 1	P56564	Slc1a3	59.6	543	9	9	17	23	50.8	0.0313076
Sample 2	Charged multivesicular body protein 4b	Q9D8B3	Chmp4b	24.9	224	5	5	7	26	13.83	0.03125
Sample 2	Keratin, type I cytoskeletal 27	Q9Z320	Krt27	49.1	448	4	3	14	9	33.81	0.03125
Sample 2	Phosphoglycerate kinase 1	P09411	Pgk1	44.5	417	11	11	13	37	28.96	0.0311751
Sample 2	Brain acid soluble protein 1	Q91XV3	Basp1	22.1	226	6	6	7	54	20.42	0.0309735
Sample 2	CD9 antigen	P40240	Cd9	25.2	226	4	4	7	21	27.08	0.0309735
Sample 2	Guanine nucleotide-binding protein G(q) subunit alpha	P21279	Gnaq	42.1	359	10	7	11	35	22.62	0.0306407
Sample 2	40S ribosomal protein S10	P63325	Rps10	18.9	165	4	4	5	24	4.51	0.030303
Sample 2	Fructose-bisphosphate aldolase A	P05064	Aldoa	39.3	364	9	7	11	39	28.62	0.0302198
Sample 2	T-complex protein 1 subunit zeta	P80317	Cct6a	58	531	13	13	16	38	33.81	0.0301318
Sample 2	60S ribosomal protein L7a	P12970	Rpl7a	30	266	8	8	8	25	18.43	0.0300752
Sample 2	60 kDa heat shock protein, mitochondrial	P63038	Hspd1	60.9	573	15	15	17	35	36.19	0.0296684
Sample 2	Junction plakoglobin	Q02257	Jup	81.7	745	19	15	22	43	59.14	0.0295302
Sample 2	40S ribosomal protein S28	P62858	Rps28	7.8	69	2	2	2	30	2.76	0.0289855
Sample 2	Transketolase	P40142	Tkt	67.6	623	16	16	18	37	45.47	0.0288925
Sample 2	Transferrin receptor protein 1	Q62351	Tfrc	85.7	763	22	22	22	32	50.68	0.0288336
Sample 2	Syntaxin-binding protein 1	O08599	Stxbp1	67.5	594	16	16	17	30	33.99	0.0286195
Sample 2	Cystatin-C	P21460	Cst3	15.5	140	4	4	4	46	11.46	0.0285714
Sample 2	Synaptotagmin-5	Q9R0N5	Syt5	43.1	386	9	7	11	26	24.24	0.0284974
Sample 2	14-3-3 protein eta	P68510	Ywhah	28.2	246	6	4	7	25	13.87	0.0284553
Sample 2	Ornithine transcarbamylase, mitochondrial	P11725	Otc	39.7	354	9	9	10	26	22.78	0.0282486
Sample 2	Guanine nucleotide-binding protein G(i) subunit alpha-1	B2RSH2	Gnai1	40.3	354	10	4	10	32	11.32	0.0282486
Sample 2	Tetraspanin-7	Q62283	Tspan7	27.5	249	3	3	7	14	15.42	0.0281124
Sample 2	Elongation factor 1-alpha 2	P62631	Eef1a2	50.4	463	10	1	13	28	38.16	0.0280778
Sample 2	Vacuolar protein sorting-associated protein 37B	Q8R0J7	Vps37b	31	285	8	8	8	35	19.97	0.0280702
Sample 2	Ras-related protein Rab-5A	Q9CQD1	Rab5a	23.6	215	5	3	6	31	10.74	0.027907
Sample 2	Syntaxin-1B	P61264	Stx1b	33.2	288	7	6	8	30	19.05	0.0277778
Sample 2	Moesin	P26041	Msn	67.7	577	16	7	16	32	25.42	0.0277296
Sample 2	T-complex protein 1 subunit epsilon	P80316	Cct5	59.6	541	12	12	15	30	35.27	0.0277264
Sample 2	60S ribosomal protein L10a	P53026	Rpl10a	24.9	217	5	5	6	28	12.56	0.0276498
Sample 2	T-complex protein 1 subunit eta	P80313	Cct7	59.6	544	14	14	15	36	36.84	0.0275735
Sample 2	Glutathione S-transferase Mu 1	P10649	Gstm1	26	218	6	6	6	30	10.77	0.0275229
Sample 2	60S ribosomal protein L3	P27659	Rpl3	46.1	403	10	10	11	32	28.97	0.0272953
Sample 2	Betaine--homocysteine S-methyltransferase 1	O35490	Bhmt	45	407	7	7	11	28	35.9	0.027027
Sample 2	60S ribosomal protein L6	P47911	Rpl6	33.5	296	7	7	8	29	15.66	0.027027
Sample 2	3-hydroxyacyl-CoA dehydrogenase type-2	O08756	Hsd17b10	27.4	261	4	4	7	26	18.33	0.0268199
Sample 2	Proteasome subunit beta type-5	O55234	Psmb5	28.5	264	6	6	7	27	14.58	0.0265152
Sample 2	40S ribosomal protein S14	P62264	Rps14	16.3	151	4	4	4	18	5.56	0.0264901
Sample 2	60S ribosomal protein L30	P62889	Rpl30	12.8	115	3	3	3	41	9.93	0.026087
Sample 2	Neural cell adhesion molecule 1	P13595	Ncam1	119.4	1115	24	24	29	35	67.88	0.026009
Sample 2	Heterogeneous nuclear ribonucleoprotein K	P61979	Hnrnpk	50.9	463	8	8	12	20	31.05	0.0259179
Sample 2	Vesicle-associated membrane protein 2	P63044	Vamp2	12.7	116	3	3	3	42	9.59	0.0258621
Sample 2	40S ribosomal protein S7	P62082	Rps7	22.1	194	5	5	5	28	13.46	0.0257732
Sample 2	Ubiquitin-like modifier-activating enzyme 1	Q02053	Uba1	117.7	1058	21	21	27	31	61.43	0.0255198
Sample 2	Peroxiredoxin-2	Q61171	Prdx2	21.8	198	5	5	5	24	9.05	0.0252525
Sample 2	60S acidic ribosomal protein P0	P14869	Rplp0	34.2	317	6	6	8	31	25.74	0.0252366
Sample 2	Carboxypeptidase E	Q00493	Cpe	53.2	476	11	11	12	33	32.47	0.0252101
Sample 2	Proteasome subunit alpha type-5	Q9Z2U1	Psma5	26.4	241	5	5	6	30	20.1	0.0248963
Sample 2	Ras-related protein Rab-35	Q6PHN9	Rab35	23	201	4	2	5	23	12.87	0.0248756
Sample 2	Ras-related protein Rab-1B	Q9D1G1	Rab1b	22.2	201	4	1	5	23	9.61	0.0248756
Sample 2	Dihydropyrimidinase-related protein 5	Q9EQF6	Dpysl5	61.5	564	12	12	14	31	33.13	0.0248227
Sample 2	2-aminomuconic semialdehyde dehydrogenase	Q8BH00	Aldh8a1	53.6	487	8	8	12	16	23.98	0.0246407
Sample 2	Proteasome subunit beta type-3	Q9R1P1	Psmb3	22.9	205	4	4	5	28	12.07	0.0243902
Sample 2	Triosephosphate isomerase	P17751	Tpi1	26.7	249	6	6	6	37	5.48	0.0240964
Sample 2	Nucleophosmin	Q61937	Npm1	32.5	292	5	5	7	27	17.38	0.0239726
Sample 2	Small nuclear ribonucleoprotein Sm D3	P62320	Snrpd3	13.9	126	3	3	3	32	8.5	0.0238095
Sample 2	40S ribosomal protein S27	Q6ZWU9	Rps27	9.5	84	2	2	2	25	3.99	0.0238095
Sample 2	Phosphoglycerate mutase 1	Q9DBJ1	Pgam1	28.8	254	5	5	6	33	12.28	0.023622
Sample 2	Ras-related protein Rab-2A	P53994	Rab2a	23.5	212	5	5	5	27	12.03	0.0235849
Sample 2	60S ribosomal protein L14	Q9CR57	Rpl14	23.5	217	5	5	5	26	15.3	0.0230415
Sample 2	60S ribosomal protein L18a	P62717	Rpl18a	20.7	176	4	4	4	23	7.34	0.0227273
Sample 2	Vacuolar protein sorting-associated protein 28 homolog	Q9D1C8	Vps28	25.4	221	4	4	5	26	17.46	0.0226244
Sample 2	Contactin-1	P12960	Cntn1	113.3	1020	23	23	23	35	50.13	0.022549
Sample 2	Heterogeneous nuclear ribonucleoprotein D0	Q60668	Hnrnpd	38.3	355	6	5	8	19	20.7	0.0225352
Sample 2	Charged multivesicular body protein 2a	Q9DB34	Chmp2a	25.1	222	5	5	5	19	7.46	0.0225225
Sample 2	Rab GDP dissociation inhibitor beta	Q61598	Gdi2	50.5	445	8	5	10	25	15.54	0.0224719
Sample 2	Dynein light chain 1, cytoplasmic	P63168	Dynll1	10.4	89	2	2	2	26	2.66	0.0224719
Sample 2	Phospholipid phosphatase 3	Q99JY8	Plpp3	35.2	312	6	6	7	26	13.83	0.0224359
Sample 2	Ubiquitin carboxyl-terminal hydrolase isozyme L1	Q9R0P9	Uchl1	24.8	223	5	5	5	30	13.86	0.0224215
Sample 2	Integral membrane protein 2C	Q91VK4	Itm2c	30.5	269	4	4	6	28	17.89	0.0223048
Sample 2	4-trimethylaminobutyraldehyde dehydrogenase	Q9JLJ2	Aldh9a1	53.5	494	7	7	11	14	22.91	0.0222672
Sample 2	Fatty acid-binding protein 5	Q05816	Fabp5	15.1	135	3	3	3	25	9.44	0.0222222
Sample 2	40S ribosomal protein S17	P63276	Rps17	15.5	135	2	2	3	24	5.12	0.0222222
Sample 2	60S ribosomal protein L28	P41105	Rpl28	15.7	137	3	3	3	18	3.93	0.0218978
Sample 2	Calpain-5	O08688	Capn5	72.9	640	14	14	14	26	27.87	0.021875
Sample 2	Y-box-binding protein 1	P62960	Ybx1	35.7	322	7	7	7	43	14	0.0217391
Sample 2	Small nuclear ribonucleoprotein E	P62305	Snrpe	10.8	92	2	2	2	39	4.23	0.0217391
Sample 2	Core histone macro-H2A.2	Q8CCK0	Macroh2a2	40.1	372	6	4	8	22	15.06	0.0215054
Sample 2	60S ribosomal protein L23	P62830	Rpl23	14.9	140	3	3	3	32	8.12	0.0214286
Sample 2	Neuronal membrane glycoprotein M6-b	P35803	Gpm6b	36.2	328	5	5	7	16	20.13	0.0213415
Sample 2	Integrin beta-1	P09055	Itgb1	88.2	798	16	16	17	26	35.71	0.0213033
Sample 2	Proteasome subunit beta type-6	Q60692	Psmb6	25.4	238	5	5	5	36	11.49	0.0210084
Sample 2	L-lactate dehydrogenase B chain	P16125	Ldhb	36.5	334	6	5	7	22	17.03	0.0209581
Sample 2	Gap junction alpha-1 protein	P23242	Gja1	43	382	7	7	8	28	19.97	0.0209424
Sample 2	Histone H1.0	P10922	H1-0	20.8	194	4	4	4	23	9.75	0.0206186
Sample 2	Ras-related protein Rab-31	Q921E2	Rab31	21.3	194	4	4	4	25	8.77	0.0206186
Sample 2	Radixin	P26043	Rdx	68.5	583	12	3	12	24	23.1	0.0205832
Sample 2	40S ribosomal protein S2	P25444	Rps2	31.2	293	6	6	6	25	13.57	0.0204778
Sample 2	Rho-related GTP-binding protein RhoB	P62746	Rhob	22.1	196	4	3	4	20	8.97	0.0204082
Sample 2	Calmodulin-2	P0DP27	Calm2	16.8	149	3	3	3	32	2.52	0.0201342
Sample 2	Signal transducing adapter molecule 1	P70297	Stam	59.7	548	9	7	11	20	21.66	0.020073
Sample 2	Hepatoma-derived growth factor-related protein 3	Q9JMG7	Hdgfl3	22.4	202	3	3	4	24	5.74	0.019802
Sample 2	Guanine nucleotide-binding protein G(i) subunit alpha-3	Q9DC51	Gnai3	40.5	354	7	2	7	21	10.91	0.019774
Sample 2	Eukaryotic initiation factor 4A-I	P60843	Eif4a1	46.1	406	7	3	8	23	17.44	0.0197044
Sample 2	Insulin-like growth factor-binding protein 2	P47877	Igfbp2	32.8	305	6	6	6	28	14.53	0.0196721
Sample 2	40S ribosomal protein S5	P97461	Rps5	22.9	204	4	4	4	19	6.78	0.0196078
Sample 2	Protein kinase C-binding protein NELL2	Q61220	Nell2	91.4	819	13	13	16	22	36.55	0.019536
Sample 2	Ras-related protein Ral-A	P63321	Rala	23.5	206	4	2	4	23	6.42	0.0194175
Sample 2	Propionyl-CoA carboxylase alpha chain, mitochondrial	Q91ZA3	Pcca	79.9	724	12	12	14	23	34.1	0.019337
Sample 2	Proteasome subunit alpha type-4	Q9R1P0	Psma4	29.5	261	4	4	5	15	14	0.0191571
Sample 2	Vacuolar protein sorting-associated protein 37D	Q810I0	Vps37d	28.5	261	5	5	5	30	8.58	0.0191571
Sample 2	Hepatocyte cell adhesion molecule	Q640R3	Hepacam	46.3	418	6	6	8	23	15.92	0.0191388
Sample 2	60S ribosomal protein L4	Q9D8E6	Rpl4	47.1	419	7	7	8	20	21.02	0.0190931
Sample 2	Glutathione S-transferase P 1	P19157	Gstp1	23.6	210	3	3	4	23	5.6	0.0190476
Sample 2	Proteasome subunit beta type-4	P99026	Psmb4	29.1	264	5	5	5	33	17.44	0.0189394
Sample 2	Cytosolic 10-formyltetrahydrofolate dehydrogenase	Q8R0Y6	Aldh1l1	98.6	902	14	14	17	25	32.02	0.018847
Sample 2	EH domain-containing protein 3	Q9QXY6	Ehd3	60.8	535	8	1	10	24	12.32	0.0186916
Sample 2	Carbamoyl-phosphate synthase [ammonia], mitochondrial	Q8C196	Cps1	164.5	1500	20	20	28	16	58.31	0.0186667
Sample 2	Tyrosine-protein kinase Fyn	P39688	Fyn	60.6	537	9	7	10	15	15.75	0.018622
Sample 2	Alpha-centractin	P61164	Actr1a	42.6	376	6	6	7	28	18.02	0.018617
Sample 2	Elongation factor 1-gamma	Q9D8N0	Eef1g	50	437	7	7	8	23	11.56	0.0183066
Sample 2	Ras-related protein Rab-3A	P63011	Rab3a	25	220	4	2	4	21	10.2	0.0181818
Sample 2	Destrin	Q9R0P5	Dstn	18.5	165	3	3	3	24	7.62	0.0181818
Sample 2	AP-2 complex subunit beta	Q9DBG3	Ap2b1	104.5	937	14	14	17	16	27.61	0.018143
Sample 2	E3 ubiquitin-protein ligase NEDD4-like	Q8CFI0	Nedd4l	115.3	1004	16	16	18	20	33.33	0.0179283
Sample 2	Malate dehydrogenase, mitochondrial	P08249	Mdh2	35.6	338	6	6	6	27	12.37	0.0177515
Sample 2	Gamma-aminobutyric acid receptor subunit alpha-2	P26048	Gabra2	51.1	451	7	7	8	16	10.89	0.0177384
Sample 2	Cell adhesion molecule 3	Q99N28	Cadm3	42.9	396	5	5	7	23	22.61	0.0176768
Sample 2	Neuromodulin	P06837	Gap43	23.6	227	4	4	4	35	10.89	0.0176211
Sample 2	Heterogeneous nuclear ribonucleoprotein A/B	Q99020	Hnrnpab	30.8	285	5	4	5	19	8.14	0.0175439
Sample 2	Neurotrimin	Q99PJ0	Ntm	38	344	6	6	6	22	13.55	0.0174419
Sample 2	40S ribosomal protein S26	P62855	Rps26	13	115	2	2	2	21	4.38	0.0173913
Sample 2	Macrophage migration inhibitory factor	P34884	Mif	12.5	115	2	2	2	18	4.77	0.0173913
Sample 2	Sodium/potassium-transporting ATPase subunit beta-2	P14231	Atp1b2	33.3	290	4	4	5	19	17.14	0.0172414
Sample 2	26S proteasome regulatory subunit 8	P62196	Psmc5	45.6	406	6	5	7	21	16.78	0.0172414
Sample 2	Enoyl-CoA hydratase, mitochondrial	Q8BH95	Echs1	31.5	290	3	3	5	14	13.4	0.0172414
Sample 2	60S ribosomal protein L34	Q9D1R9	Rpl34	13.3	117	2	2	2	15	3.8	0.017094
Sample 2	BDNF/NT-3 growth factors receptor	P15209	Ntrk2	92.1	821	12	9	14	20	36.55	0.0170524
Sample 2	Heterogeneous nuclear ribonucleoproteins A2/B1	O88569	Hnrnpa2b1	37.4	353	6	5	6	25	12.92	0.0169972
Sample 2	Small nuclear ribonucleoprotein Sm D2	P62317	Snrpd2	13.5	118	2	2	2	17	2.27	0.0169492
Sample 2	60S ribosomal protein L11	Q9CXW4	Rpl11	20.2	178	3	3	3	20	8.84	0.0168539
Sample 2	Propionyl-CoA carboxylase beta chain, mitochondrial	Q99MN9	Pccb	58.4	541	7	7	9	25	18.75	0.0166359
Sample 2	Glycine amidinotransferase, mitochondrial	Q9D964	Gatm	48.3	423	6	6	7	14	13.19	0.0165485
Sample 2	Spliceosome RNA helicase Ddx39b	Q9Z1N5	Ddx39b	49	428	6	6	7	16	12.11	0.0163551
Sample 2	Tetraspanin-6	O70401	Tspan6	27.3	245	4	4	4	18	9.12	0.0163265
Sample 2	Phosphoserine aminotransferase	Q99K85	Psat1	40.4	370	6	6	6	21	11.27	0.0162162
Sample 2	Prominin-1	O54990	Prom1	97.1	867	11	11	14	17	37.54	0.0161476
Sample 2	40S ribosomal protein S6	P62754	Rps6	28.7	249	4	4	4	18	10.64	0.0160643
Sample 2	Phosphatidylethanolamine-binding protein 1	P70296	Pebp1	20.8	187	3	3	3	19	7.28	0.0160428
Sample 2	Disintegrin and metalloproteinase domain-containing protein 10	O35598	Adam10	83.9	749	10	10	12	19	30.71	0.0160214
Sample 2	Protein NDRG3	Q9QYF9	Ndrg3	41.5	375	6	6	6	24	13.35	0.016
Sample 2	40S ribosomal protein S25	P62852	Rps25	13.7	125	2	2	2	15	4.75	0.016
Sample 2	Carboxypeptidase D	O89001	Cpd	152.3	1377	21	21	22	19	37.7	0.0159768
Sample 2	Chondroitin sulfate proteoglycan 5	Q71M36	Cspg5	60.4	566	7	7	9	20	30.03	0.0159011
Sample 2	Traf2 and NCK-interacting protein kinase	P83510	Tnik	150.3	1323	18	8	21	16	42.54	0.015873
Sample 2	Annexin A5	P48036	Anxa5	35.7	319	5	5	5	15	8.72	0.015674
Sample 2	Phospholipid phosphatase-related protein type 4	Q7TME0	Plppr4	83.2	766	9	9	12	14	29.2	0.0156658
Sample 2	Rab GDP dissociation inhibitor alpha	P50396	Gdi1	50.5	447	6	3	7	17	10.58	0.01566
Sample 2	60S ribosomal protein L9	P51410	Rpl9	21.9	192	3	3	3	29	8.4	0.015625
Sample 2	Hepatocyte growth factor-regulated tyrosine kinase substrate	Q99LI8	Hgs	86	775	12	12	12	19	26.87	0.0154839
Sample 2	RuvB-like 1	P60122	Ruvbl1	50.2	456	7	7	7	21	15.68	0.0153509
Sample 2	ELMO domain-containing protein 1	Q3V1U8	Elmod1	38	326	5	5	5	19	5.67	0.0153374
Sample 2	Copine-5	Q8JZW4	Cpne5	65.6	593	9	3	9	17	16.22	0.0151771
Sample 2	40S ribosomal protein S12	P63323	Rps12	14.5	132	2	2	2	14	4.02	0.0151515
Sample 2	Charged multivesicular body protein 1b-1	Q99LU0	Chmp1b1	22.1	199	3	3	3	12	3.4	0.0150754
Sample 2	L-lactate dehydrogenase A chain	P06151	Ldha	36.5	332	5	4	5	19	11.31	0.0150602
Sample 2	Neutral amino acid transporter A	O35874	Slc1a4	56	532	7	7	8	22	29.24	0.0150376
Sample 2	Proteasome subunit beta type-2	Q9R1P3	Psmb2	22.9	201	3	3	3	18	6.59	0.0149254
Sample 2	Eukaryotic initiation factor 4A-II	P10630	Eif4a2	46.4	407	5	1	6	16	13.48	0.014742
Sample 2	Guanine nucleotide-binding protein subunit beta-4	P29387	Gnb4	37.4	340	5	1	5	16	9.48	0.0147059
Sample 2	Limbic system-associated membrane protein	Q8BLK3	Lsamp	38.1	341	5	5	5	15	6.91	0.0146628
Sample 2	Mitogen-activated protein kinase kinase kinase kinase 4	P97820	Map4k4	140.5	1233	16	8	18	20	38.79	0.0145985
Sample 2	Syntaxin-12	Q9ER00	Stx12	31.2	274	4	4	4	19	6.14	0.0145985
Sample 2	V-type proton ATPase catalytic subunit A	P50516	Atp6v1a	68.3	617	8	8	9	19	17.85	0.0145867
Sample 2	Complement C3	P01027	C3	186.4	1663	13	13	24	8	40.37	0.0144317
Sample 2	Actin-related protein 3	Q99JY9	Actr3	47.3	418	5	5	6	20	10.14	0.0143541
Sample 2	Tripeptidyl-peptidase 2	Q64514	Tpp2	139.8	1262	17	17	18	21	37.95	0.0142631
Sample 2	Immunoglobulin superfamily member 3	Q6ZQA6	Igsf3	134.6	1194	17	17	17	22	39.04	0.0142379
Sample 2	Protein NDRG4	Q8BTG7	Ndrg4	38.5	352	5	5	5	25	12.4	0.0142045
Sample 2	Eukaryotic translation initiation factor 3 subunit L	Q8QZY1	Eif3l	66.6	564	8	8	8	17	15.26	0.0141844
Sample 2	Catenin beta-1	Q02248	Ctnnb1	85.4	781	10	6	11	21	23.92	0.0140845
Sample 2	Guanine nucleotide-binding protein subunit alpha-14	P30677	Gna14	41.5	355	5	2	5	17	2.23	0.0140845
Sample 2	Plasma membrane calcium-transporting ATPase 1	G5E829	Atp2b1	134.7	1220	16	9	17	20	36.01	0.0139344
Sample 2	40S ribosomal protein S15	P62843	Rps15	17	145	2	2	2	23	5.28	0.0137931
Sample 2	60S ribosomal protein L26	P61255	Rpl26	17.2	145	2	2	2	16	2.5	0.0137931
Sample 2	Endoplasmic reticulum chaperone BiP	P20029	Hspa5	72.4	655	6	4	9	11	16.95	0.0137405
Sample 2	Vacuolar protein sorting-associated protein 4A	Q8VEJ9	Vps4a	48.9	437	5	4	6	14	12.22	0.01373
Sample 2	CD166 antigen	Q61490	Alcam	65.1	583	8	8	8	20	14.62	0.0137221
Sample 2	Ephrin type-A receptor 5	Q60629	Epha5	97	876	12	10	12	19	24.04	0.0136986
Sample 2	Pleckstrin homology domain-containing family B member 2	Q9QZC7	Plekhb2	24.6	221	3	3	3	16	4.38	0.0135747
Sample 2	Protein NDRG2	Q9QYG0	Ndrg2	40.8	371	5	5	5	22	9.6	0.0134771
Sample 2	Tomoregulin-1	Q6PFE7	Tmeff1	40.1	372	5	5	5	17	6.79	0.0134409
Sample 2	Protein FAM171A2	A2A699	Fam171a2	87.4	822	10	10	11	15	24.47	0.013382
Sample 2	Superoxide dismutase [Cu-Zn]	P08228	Sod1	15.9	154	2	2	2	16	2.39	0.012987
Sample 2	Eukaryotic translation initiation factor 5A-1	P63242	Eif5a	16.8	154	2	2	2	23	2.22	0.012987
Sample 2	60S ribosomal protein L23a	P62751	Rpl23a	17.7	156	2	2	2	14	4.27	0.0128205
Sample 2	Fatty acid synthase	P19096	Fasn	272.3	2504	32	32	32	19	64.22	0.0127796
Sample 2	CD63 antigen	P41731	Cd63	25.7	238	2	2	3	4	5.87	0.012605
Sample 2	Receptor-type tyrosine-protein phosphatase S	B0V2N1	Ptprs	211.8	1907	21	15	24	18	52.76	0.0125852
Sample 2	Annexin A4	P97429	Anxa4	35.9	319	4	4	4	14	7.9	0.0125392
Sample 2	60S ribosomal protein L21	O09167	Rpl21	18.6	160	2	2	2	10	2.62	0.0125
Sample 2	Serine/threonine-protein phosphatase PP1-gamma catalytic subunit	P63087	Ppp1cc	37	323	4	1	4	17	10.21	0.0123839
Sample 2	Noelin	O88998	Olfm1	55.4	485	4	4	6	12	8.76	0.0123711
Sample 2	Phospholipid phosphatase-related protein type 1	Q8BFZ2	Plppr1	35.9	325	4	4	4	16	6.39	0.0123077
Sample 2	5'-3' exonuclease PLD3	O35405	Pld3	54.4	488	5	5	6	15	6.67	0.0122951
Sample 2	Alpha-2-macroglobulin-P	Q6GQT1	A2m	164.2	1474	17	17	18	15	28.67	0.0122117
Sample 2	G-protein coupled receptor family C group 5 member B	Q923Z0	Gprc5b	45.9	410	2	2	5	6	11.44	0.0121951
Sample 2	Serine/threonine-protein phosphatase PP1-alpha catalytic subunit	P62137	Ppp1ca	37.5	330	4	1	4	16	7.45	0.0121212
Sample 2	Cofilin-2	P45591	Cfl2	18.7	166	2	1	2	19	5.79	0.0120482
Sample 2	2-amino-3-ketobutyrate coenzyme A ligase, mitochondrial	O88986	Gcat	44.9	416	3	3	5	11	12.04	0.0120192
Sample 2	2',3'-cyclic-nucleotide 3'-phosphodiesterase	P16330	Cnp	47.1	420	5	5	5	17	6.42	0.0119048
Sample 2	Actin-related protein 2/3 complex subunit 4	P59999	Arpc4	19.7	168	2	2	2	11	3.9	0.0119048
Sample 2	Glycogen phosphorylase, brain form	Q8CI94	Pygb	96.7	843	8	5	10	14	19.36	0.0118624
Sample 2	Amyloid-beta precursor protein	P12023	App	86.7	770	8	7	9	13	14.67	0.0116883
Sample 2	Sodium- and chloride-dependent GABA transporter 1	P31648	Slc6a1	67	599	5	5	7	15	20.09	0.0116861
Sample 2	60S ribosomal protein L8	P62918	Rpl8	28	257	3	3	3	12	7.14	0.0116732
Sample 2	Ephrin-B1	P52795	Efnb1	37.8	345	4	4	4	15	8.76	0.0115942
Sample 2	WW domain-binding protein 2	P97765	Wbp2	28	261	2	2	3	10	6.08	0.0114943
Sample 2	FERM, ARHGEF and pleckstrin domain-containing protein 1	F8VPU2	Farp1	118.8	1048	12	12	12	16	20.71	0.0114504
Sample 2	Probable ATP-dependent RNA helicase DDX5	Q61656	Ddx5	69.2	614	7	7	7	14	14.09	0.0114007
Sample 2	Apolipoprotein A-I	Q00623	Apoa1	30.6	264	2	2	3	7	4.51	0.0113636
Sample 2	ATP synthase subunit beta, mitochondrial	P56480	Atp5f1b	56.3	529	6	6	6	15	14.3	0.0113422
Sample 2	26S proteasome non-ATPase regulatory subunit 3	P14685	Psmd3	60.7	530	6	6	6	15	12.53	0.0113208
Sample 2	AP-2 complex subunit alpha-1	P17426	Ap2a1	107.6	977	11	6	11	15	19.26	0.011259
Sample 2	Phospholipid phosphatase-related protein type 3	Q7TPB0	Plppr3	76.6	716	8	8	8	14	12.91	0.0111732
Sample 2	Sodium- and chloride-dependent GABA transporter 3	P31650	Slc6a11	69.9	627	6	6	7	10	14.68	0.0111643
Sample 2	Desmoplakin	E9Q557	Dsp	332.7	2883	28	28	32	12	52.32	0.0110995
Sample 2	Integrin alpha-6	Q61739	Itga6	122.1	1091	12	12	12	18	27.39	0.0109991
Sample 2	Cell adhesion molecule 1	Q8R5M8	Cadm1	49.8	456	4	4	5	18	9.72	0.0109649
Sample 2	Copine-9	Q1RLL3	Cpne9	61.8	553	6	1	6	13	10.06	0.0108499
Sample 2	Annexin A7	Q07076	Anxa7	49.9	463	5	5	5	11	8.64	0.0107991
Sample 2	Sodium/potassium-transporting ATPase subunit beta-3	P97370	Atp1b3	31.8	278	3	3	3	14	5.8	0.0107914
Sample 2	AP-2 complex subunit alpha-2	P17427	Ap2a2	104	938	10	5	10	15	14.7	0.010661
Sample 2	Aspartyl aminopeptidase	Q9Z2W0	Dnpep	52.2	473	5	5	5	17	5.92	0.0105708
Sample 2	Tenascin-R	Q8BYI9	Tnr	149.5	1358	12	12	14	14	30.49	0.0103093
Sample 2	Cell adhesion molecule 4	Q8R464	Cadm4	42.7	388	4	4	4	15	12.51	0.0103093
Sample 2	26S proteasome non-ATPase regulatory subunit 6	Q99JI4	Psmd6	45.5	389	4	4	4	14	9.01	0.0102828
Sample 2	Neurocan core protein	P55066	Ncan	137.1	1268	12	12	13	11	20.49	0.0102524
Sample 2	Glutamate receptor 2	P23819	Gria2	98.6	883	9	8	9	12	18.38	0.0101925
Sample 2	Protein shisa-4	Q8CA71	Shisa4	21.5	197	2	2	2	9	5.48	0.0101523
Sample 2	GTP-binding protein SAR1a	P36536	Sar1a	22.4	198	2	2	2	17	2.15	0.010101
Sample 2	DnaJ homolog subfamily A member 1	P63037	Dnaja1	44.8	397	4	4	4	19	4.61	0.0100756
Sample 2	MARCKS-related protein	P28667	Marcksl1	20.2	200	2	2	2	14	3.39	0.01
Sample 2	Neural cell adhesion molecule L1-like protein	P70232	Chl1	135	1209	10	10	12	14	29.1	0.00992556
Sample 2	Pre-mRNA-processing factor 19	Q99KP6	Prpf19	55.2	504	5	5	5	19	10.07	0.00992063
Sample 2	Choline transporter-like protein 2	Q8BY89	Slc44a2	80.1	706	7	7	7	12	13.68	0.00991501
Sample 2	Lysosome-associated membrane glycoprotein 1	P11438	Lamp1	43.8	406	4	4	4	11	6.83	0.00985222
Sample 2	60S ribosomal protein L13a	P19253	Rpl13a	23.4	203	2	2	2	9	3.08	0.00985222
Sample 2	Ras-related protein R-Ras2	P62071	Rras2	23.4	204	2	2	2	11	4.21	0.00980392
Sample 2	Synaptosomal-associated protein 25	P60879	Snap25	23.3	206	2	2	2	15	5.9	0.00970874
Sample 2	Vacuolar protein sorting-associated protein VTA1 homolog	Q9CR26	Vta1	33.9	309	3	3	3	14	4.33	0.00970874
Sample 2	Neuroligin-3	Q8BYM5	Nlgn3	91.1	825	8	8	8	18	7.09	0.00969697
Sample 2	26S proteasome non-ATPase regulatory subunit 14	O35593	Psmd14	34.6	310	3	3	3	24	5.85	0.00967742
Sample 2	Disks large homolog 4	Q62108	Dlg4	80.4	724	7	6	7	17	11.43	0.00966851
Sample 2	Hydroxymethylglutaryl-CoA synthase, cytoplasmic	Q8JZK9	Hmgcs1	57.5	520	5	5	5	12	8.23	0.00961538
Sample 2	Secreted frizzled-related protein 1	Q8C4U3	Sfrp1	35.4	314	2	2	3	10	7.73	0.00955414
Sample 2	Reelin	Q60841	Reln	387.2	3461	33	33	33	13	60.79	0.00953482
Sample 2	Glycogen synthase kinase-3 beta	Q9WV60	Gsk3b	46.7	420	4	4	4	19	6.54	0.00952381
Sample 2	Delta and Notch-like epidermal growth factor-related receptor	Q8JZM4	Dner	78.7	737	6	6	7	12	21.38	0.00949796
Sample 2	Testican-2	Q9ER58	Spock2	46.8	423	4	4	4	12	7.64	0.00945626
Sample 2	Charged multivesicular body protein 2b	Q8BJF9	Chmp2b	23.9	213	2	2	2	9	4	0.00938967
Sample 2	26S proteasome non-ATPase regulatory subunit 7	P26516	Psmd7	36.5	321	3	3	3	17	3	0.00934579
Sample 2	Arginase-1	Q61176	Arg1	34.8	323	3	3	3	11	4.69	0.00928793
Sample 2	Alpha-aminoadipic semialdehyde dehydrogenase	Q9DBF1	Aldh7a1	58.8	539	4	4	5	11	15.99	0.00927644
Sample 2	Transcriptional activator protein Pur-beta	O35295	Purb	33.9	324	3	3	3	26	4.95	0.00925926
Sample 2	26S proteasome regulatory subunit 7	P46471	Psmc2	48.6	433	4	4	4	13	8.87	0.00923788
Sample 2	Eukaryotic translation initiation factor 4E	P63073	Eif4e	25	217	2	2	2	10	3.81	0.00921659
Sample 2	Complement C1q tumor necrosis factor-related protein 4	Q8R066	C1qtnf4	35	326	3	3	3	16	9.61	0.00920245
Sample 2	Mitotic checkpoint protein BUB3	Q9WVA3	Bub3	36.9	326	3	3	3	11	2.57	0.00920245
Sample 2	Cell adhesion molecule 2	Q8BLQ9	Cadm2	47.5	435	4	4	4	17	7.37	0.0091954
Sample 2	AP-2 complex subunit mu	P84091	Ap2m1	49.6	435	4	4	4	10	4.13	0.0091954
Sample 2	Calsyntenin-1	Q9EPL2	Clstn1	108.8	979	8	8	9	12	21.02	0.00919305
Sample 2	Plasma membrane calcium-transporting ATPase 2	Q9R0K7	Atp2b2	132.5	1198	11	4	11	11	26.65	0.00918197
Sample 2	Septin-7	O55131	Septin7	50.5	436	4	4	4	12	7.2	0.00917431
Sample 2	Serine/threonine-protein phosphatase PP1-beta catalytic subunit	P62141	Ppp1cb	37.2	327	3	1	3	11	6.67	0.00917431
Sample 2	Delta(3,5)-Delta(2,4)-dienoyl-CoA isomerase, mitochondrial	O35459	Ech1	36.1	327	3	3	3	11	5.36	0.00917431
Sample 2	Delta-aminolevulinic acid dehydratase	P10518	Alad	36	330	3	3	3	11	7.62	0.00909091
Sample 2	26S proteasome regulatory subunit 6A	O88685	Psmc3	49.5	442	3	3	4	9	9.47	0.00904977
Sample 2	Endothelin receptor type B	P48302	Ednrb	49.5	442	4	4	4	9	2.14	0.00904977
Sample 2	Heterochromatin protein 1-binding protein 3	Q3TEA8	Hp1bp3	60.8	554	5	5	5	12	8.66	0.00902527
Sample 2	Cytoplasmic aconitate hydratase	P28271	Aco1	98.1	889	7	7	8	12	6.79	0.00899888
Sample 2	Malate dehydrogenase, cytoplasmic	P14152	Mdh1	36.5	334	3	3	3	10	6.06	0.00898204
Sample 2	Glycerol kinase	Q64516	Gk	61.2	559	5	5	5	12	7.39	0.00894454
Sample 2	Ephrin-B2	P52800	Efnb2	37.2	336	3	3	3	11	4	0.00892857
Sample 2	Transaldolase	Q93092	Taldo1	37.4	337	3	3	3	10	4.28	0.00890208
Sample 2	Secretory carrier-associated membrane protein 1	Q8K021	Scamp1	38	338	3	3	3	13	7.43	0.00887574
Sample 2	Serine incorporator 1	Q9QZI8	Serinc1	50.5	453	3	3	4	8	10.81	0.00883002
Sample 2	Ephrin-B3	O35393	Efnb3	35.9	340	3	3	3	13	6.58	0.00882353
Sample 2	26S proteasome non-ATPase regulatory subunit 2	Q8VDM4	Psmd2	100.1	908	7	7	8	10	14.97	0.00881057
Sample 2	Keratin, type I cuticular Ha5	Q497I4	Krt35	50.5	455	2	1	4	3	5.84	0.00879121
Sample 2	Platelet-activating factor acetylhydrolase IB subunit alpha2	Q61206	Pafah1b2	25.6	229	2	2	2	12	4.72	0.00873362
Sample 2	Citrate synthase, mitochondrial	Q9CZU6	Cs	51.7	464	4	4	4	10	8.82	0.00862069
Sample 2	Glutamate receptor ionotropic, NMDA 1	P35438	Grin1	105.4	938	8	8	8	9	14	0.00852878
Sample 2	NT-3 growth factor receptor	Q6VNS1	Ntrk3	92.7	825	6	3	7	7	11.22	0.00848485
Sample 2	Gamma-aminobutyric acid receptor subunit gamma-2	P22723	Gabrg2	55.1	474	3	3	4	9	5.07	0.00843882
Sample 2	Poly(rC)-binding protein 1	P60335	Pcbp1	37.5	356	3	2	3	11	7.48	0.00842697
Sample 2	Misshapen-like kinase 1	Q9JM52	Mink1	147.2	1308	9	1	11	7	19.78	0.00840979
Sample 2	Cadherin-13	Q9WTR5	Cdh13	78.1	714	5	5	6	8	10.44	0.00840336
Sample 2	Poly(rC)-binding protein 2	Q61990	Pcbp2	38.2	362	3	2	3	10	7.42	0.00828729
Sample 2	Alanine--tRNA ligase, cytoplasmic	Q8BGQ7	Aars1	106.8	968	8	8	8	10	11.32	0.00826446
Sample 2	WD repeat-containing protein 1	O88342	Wdr1	66.4	606	5	5	5	13	11.66	0.00825083
Sample 2	Protein arginine N-methyltransferase 1	Q9JIF0	Prmt1	42.4	371	3	3	3	11	7	0.00808625
Sample 2	Hsc70-interacting protein	Q99L47	St13	41.6	371	3	3	3	9	5.96	0.00808625
Sample 2	Tetraspanin-18	Q80WR1	Tspan18	27.8	248	2	2	2	7	2.62	0.00806452
Sample 2	Glutamine synthetase	P15105	Glul	42.1	373	2	2	3	7	6.35	0.0080429
Sample 2	Aspartate--tRNA ligase, cytoplasmic	Q922B2	Dars1	57.1	501	4	4	4	10	8.73	0.00798403
Sample 2	Guanine nucleotide-binding protein subunit alpha-13	P27601	Gna13	44	377	3	1	3	8	4.42	0.00795756
Sample 2	Phenylalanine--tRNA ligase alpha subunit	Q8C0C7	Farsa	57.6	508	4	4	4	10	10.08	0.00787402
Sample 2	Cytosolic acyl coenzyme A thioester hydrolase	Q91V12	Acot7	42.5	381	3	3	3	11	5.44	0.00787402
Sample 2	Hydroxymethylglutaryl-CoA synthase, mitochondrial	P54869	Hmgcs2	56.8	508	2	2	4	5	4.72	0.00787402
Sample 2	Persulfide dioxygenase ETHE1, mitochondrial	Q9DCM0	Ethe1	27.7	254	2	2	2	13	2.12	0.00787402
Sample 2	V-type proton ATPase subunit B, brain isoform	P62814	Atp6v1b2	56.5	511	4	4	4	12	6.91	0.00782779
Sample 2	DNA topoisomerase 1	Q04750	Top1	90.8	767	6	6	6	9	11.29	0.00782269
Sample 2	Large neutral amino acids transporter small subunit 1	Q9Z127	Slc7a5	55.8	512	4	4	4	7	8.52	0.0078125
Sample 2	Casein kinase II subunit alpha	Q60737	Csnk2a1	45.1	391	3	3	3	14	7.24	0.00767263
Sample 2	3-ketoacyl-CoA thiolase, mitochondrial	Q8BWT1	Acaa2	41.8	397	3	3	3	7	7.85	0.00755668
Sample 2	Acetyl-CoA acetyltransferase, cytosolic	Q8CAY6	Acat2	41.3	397	3	3	3	10	6.09	0.00755668
Sample 2	Solute carrier family 22 member 17	Q9D9E0	Slc22a17	43.2	401	2	2	3	7	8.82	0.0074813
Sample 2	Neuronal proto-oncogene tyrosine-protein kinase Src	P05480	Src	59.9	535	4	1	4	8	6.48	0.00747664
Sample 2	Tetraspanin-14	Q8QZY6	Tspan14	30.7	270	2	2	2	10	5.11	0.00740741
Sample 2	Inter-alpha-trypsin inhibitor heavy chain H2	Q61703	Itih2	105.9	946	7	7	7	9	16.25	0.00739958
Sample 2	ATP-citrate synthase	Q91V92	Acly	119.7	1091	8	8	8	9	17.48	0.00733272
Sample 2	Neuroserpin	O35684	Serpini1	46.3	410	2	2	3	8	6.42	0.00731707
Sample 2	Toll-interacting protein	Q9QZ06	Tollip	30.3	274	2	2	2	10	3.11	0.00729927
Sample 2	Heterogeneous nuclear ribonucleoprotein F	Q9Z2X1	Hnrnpf	45.7	415	3	1	3	11	7.24	0.00722892
Sample 2	Disco-interacting protein 2 homolog A	Q8BWT5	Dip2a	165.1	1523	11	8	11	10	14.55	0.00722259
Sample 2	F-actin-capping protein subunit beta	P47757	Capzb	31.3	277	2	2	2	9	2.3	0.00722022
Sample 2	Proteasome subunit beta type-7	P70195	Psmb7	29.9	277	2	2	2	10	2.05	0.00722022
Sample 2	cAMP-dependent protein kinase type II-beta regulatory subunit	P31324	Prkar2b	46.1	416	3	3	3	10	3.86	0.00721154
Sample 2	26S proteasome regulatory subunit 6B	P54775	Psmc4	47.4	418	3	3	3	11	2.05	0.00717703
Sample 2	Splicing factor, proline- and glutamine-rich	Q8VIJ6	Sfpq	75.4	699	5	5	5	10	11.01	0.00715308
Sample 2	Phosphoglucomutase-1	Q9D0F9	Pgm1	61.4	562	4	4	4	7	6.16	0.00711744
Sample 2	NAD(P)H-hydrate epimerase	Q8K4Z3	Naxe	31	282	2	2	2	7	3.04	0.0070922
Sample 2	Amyloid beta precursor like protein 2	Q06335	Aplp2	80.4	707	5	4	5	10	9.78	0.00707214
Sample 2	Nucleolin	P09405	Ncl	76.7	707	5	5	5	9	4.49	0.00707214
Sample 2	Multifunctional protein ADE2	Q9DCL9	Paics	47	425	3	3	3	9	2.77	0.00705882
Sample 2	N(G),N(G)-dimethylarginine dimethylaminohydrolase 1	Q9CWS0	Ddah1	31.4	285	2	2	2	18	5.05	0.00701754
Sample 2	Ubiquitin carboxyl-terminal hydrolase 5	P56399	Usp5	95.8	858	6	6	6	10	5.06	0.00699301
Sample 2	Uncharacterized protein C2orf72 homolog	Q9CYS6	1 SV	30.3	286	2	2	2	7	4.13	0.00699301
Sample 2	Plexin-A1	P70206	Plxna1	211	1894	13	10	13	8	18.24	0.00686378
Sample 2	Platelet-activating factor acetylhydrolase	Q60963	Pla2g7	49.2	440	3	3	3	10	5.04	0.00681818
Sample 2	Voltage-dependent anion-selective channel protein 1	Q60932	Vdac1	32.3	296	2	2	2	10	4.14	0.00675676
Sample 2	Thiosulfate sulfurtransferase	P52196	Tst	33.4	297	2	2	2	6	5.46	0.00673401
Sample 2	Seizure 6-like protein 2	Q4V9Z5	Sez6l2	97.4	910	6	6	6	9	5.2	0.00659341
Sample 2	T-cell immunomodulatory protein	Q99KW9	Itfg1	67.4	610	4	4	4	10	8.15	0.00655738
Sample 2	Protocadherin-8	Q7TSK3	Pcdh8	113.2	1070	7	7	7	13	13.42	0.00654206
Sample 2	Coatomer subunit alpha	Q8CIE6	Copa	138.3	1224	7	7	8	8	14.69	0.00653595
Sample 2	Protocadherin gamma-A4	Q91XY4	Pcdhga4	100.3	930	4	4	6	7	20.98	0.00645161
Sample 2	Reticulon-1	Q8K0T0	Rtn1	83.5	780	3	2	5	4	9.99	0.00641026
Sample 2	WD repeat-containing protein 82	Q8BFQ4	Wdr82	35.1	313	2	2	2	10	2.48	0.00638978
Sample 2	Heterogeneous nuclear ribonucleoproteins C1/C2	Q9Z204	Hnrnpc	34.4	313	2	2	2	7	2.21	0.00638978
Sample 2	Fumarylacetoacetate hydrolase domain-containing protein 2A	Q3TC72	Fahd2	34.7	313	2	2	2	8	2.67	0.00638978
Sample 2	Receptor-type tyrosine-protein phosphatase delta	Q64487	Ptprd	214.3	1912	10	2	12	8	26.9	0.00627615
Sample 2	Reticulon-3	Q9ES97	Rtn3	103.8	964	4	3	6	6	18.49	0.00622407
Sample 2	SPARC-like protein 1	P70663	Sparcl1	72.2	650	4	4	4	8	7.13	0.00615385
Sample 2	Choline transporter-like protein 1	Q6X893	Slc44a1	73	653	4	4	4	9	5.08	0.00612557
Sample 2	Sphingomyelin phosphodiesterase 3	Q9JJY3	Smpd3	71.2	655	4	4	4	9	7.09	0.00610687
Sample 2	Carbonic anhydrase-related protein 11	O70354	Ca11	36	328	2	2	2	6	2.15	0.00609756
Sample 2	Transcription intermediary factor 1-beta	Q62318	Trim28	88.8	834	5	5	5	9	6.16	0.0059952
Sample 2	Eukaryotic translation initiation factor 3 subunit A	P23116	Eif3a	161.8	1344	8	8	8	8	10.68	0.00595238
Sample 2	Transmembrane protein 132A	Q922P8	Tmem132a	110.2	1018	6	6	6	10	17.45	0.00589391
Sample 2	Acyl-CoA synthetase short-chain family member 3, mitochondrial	Q14DH7	Acss3	74.5	682	4	4	4	7	10.36	0.0058651
Sample 2	Dihydropyrimidine dehydrogenase [NADP(+)]	Q8CHR6	Dpyd	111.2	1025	6	6	6	7	10.41	0.00585366
Sample 2	Phospholipid phosphatase-related protein type 2	Q8VCY8	Plppr2	36.9	343	2	2	2	12	3.98	0.0058309
Sample 2	Adhesion G-protein coupled receptor G1	Q8K209	Adgrg1	77.2	687	4	4	4	7	12.42	0.00582242
Sample 2	Neuronal growth regulator 1	Q80Z24	Negr1	37.9	348	2	2	2	6	3.91	0.00574713
Sample 2	Signal transducing adapter molecule 2	O88811	Stam2	57.4	523	3	1	3	7	8.94	0.00573614
Sample 2	V-type proton ATPase subunit d 1	P51863	Atp6v0d1	40.3	351	2	2	2	9	2.98	0.00569801
Sample 2	Eukaryotic translation initiation factor 3 subunit H	Q91WK2	Eif3h	39.8	352	2	2	2	8	3.85	0.00568182
Sample 2	Protein tweety homolog 2	Q3TH73	Ttyh2	59	532	3	3	3	5	7.73	0.0056391
Sample 2	D-3-phosphoglycerate dehydrogenase	Q61753	Phgdh	56.5	533	3	3	3	7	5.01	0.00562852
Sample 2	Golgi-resident adenosine 3',5'-bisphosphate 3'-phosphatase	Q80V26	Bpnt2	38.6	356	2	2	2	6	5.01	0.00561798
Sample 2	Septin-2	P42208	Septin2	41.5	361	2	2	2	6	2.48	0.00554017
Sample 2	Eukaryotic translation initiation factor 3 subunit F	Q9DCH4	Eif3f	38	361	2	2	2	9	2.59	0.00554017
Sample 2	Plakophilin-1	P97350	Pkp1	80.8	728	4	4	4	6	6.17	0.00549451
Sample 2	Fructose-bisphosphate aldolase B	Q91Y97	Aldob	39.5	364	2	1	2	5	2.12	0.00549451
Sample 2	Glycine--tRNA ligase	Q9CZD3	Gars1	81.8	729	4	4	4	9	5.53	0.00548697
Sample 2	Leucine-rich repeat LGI family member 2	Q8K4Z0	Lgi2	63	550	3	3	3	5	2.38	0.00545455
Sample 2	Endophilin-A2	Q62419	Sh3gl1	41.5	368	2	2	2	7	2.38	0.00543478
Sample 2	Septin-5	Q9Z2Q6	Septin5	42.7	369	2	2	2	5	4.32	0.00542005
Sample 2	Actin-related protein 2/3 complex subunit 1A	Q9R0Q6	Arpc1a	41.6	370	2	2	2	7	4.57	0.00540541
Sample 2	Synaptic vesicle glycoprotein 2A	Q9JIS5	Sv2a	82.6	742	4	4	4	8	6.7	0.00539084
Sample 2	Glucose-6-phosphate isomerase	P06745	Gpi	62.7	558	3	3	3	7	5.3	0.00537634
Sample 2	Ciliary neurotrophic factor receptor subunit alpha	O88507	Cntfr	40.8	372	2	2	2	8	4.52	0.00537634
Sample 2	Neogenin	P97798	Neo1	163.1	1493	7	7	8	7	17.21	0.00535834
Sample 2	Asparagine synthetase [glutamine-hydrolyzing]	Q61024	Asns	64.2	561	3	3	3	8	4.44	0.00534759
Sample 2	Alcohol dehydrogenase class-3	P28474	Adh5	39.5	374	2	2	2	5	2.13	0.00534759
Sample 2	Neurexin-1	Q9CS84	Nrxn1	166.1	1514	8	6	8	8	19.03	0.00528402
Sample 2	Heterogeneous nuclear ribonucleoprotein A3	Q8BG05	Hnrnpa3	39.6	379	2	2	2	7	5.64	0.00527704
Sample 2	Neurexin-2	E9Q7X7	Nrxn2	184.8	1710	9	7	9	7	11.69	0.00526316
Sample 2	Aldehyde oxidase 1	O54754	Aox1	146.6	1333	6	6	7	5	17.2	0.00525131
Sample 2	Pyruvate kinase PKLR	P53657	Pklr	62.3	574	3	2	3	6	2.47	0.00522648
Sample 2	Adhesion G protein-coupled receptor L3	Q80TS3	Adgrl3	171	1537	8	8	8	8	7.78	0.00520494
Sample 2	Reticulon-4	Q99P72	Rtn4	126.5	1162	5	5	6	6	14.23	0.00516351
Sample 2	Nucleosome assembly protein 1-like 1	P28656	Nap1l1	45.3	391	2	2	2	7	4.71	0.00511509
Sample 2	Proliferation-associated protein 2G4	P50580	Pa2g4	43.7	394	2	2	2	5	3.76	0.00507614
Sample 2	Ephrin type-B receptor 2	P54763	Ephb2	109.8	986	5	4	5	6	6.69	0.00507099
Sample 2	Heterogeneous nuclear ribonucleoprotein U	Q8VEK3	Hnrnpu	87.9	800	4	4	4	10	4.98	0.005
Sample 2	Endoplasmin	P08113	Hsp90b1	92.4	802	3	1	4	3	13.78	0.00498753
Sample 2	Dipeptidyl aminopeptidase-like protein 6	Q9Z218	Dpp6	91.2	804	4	3	4	4	6.96	0.00497512
Sample 2	Synaptic vesicle membrane protein VAT-1 homolog	Q62465	Vat1	43.1	406	2	2	2	7	2.23	0.00492611
Sample 2	Short-chain specific acyl-CoA dehydrogenase, mitochondrial	Q07417	Acads	44.9	412	2	2	2	6	4.71	0.00485437
Sample 2	Receptor-type tyrosine-protein phosphatase alpha	P18052	Ptpra	93.6	829	3	3	4	5	7.57	0.00482509
Sample 2	Lupus La protein homolog	P32067	Ssb	47.7	415	2	2	2	7	2.56	0.00481928
Sample 2	Lysosome-associated membrane glycoprotein 2	P17047	Lamp2	45.7	415	2	2	2	4	4.08	0.00481928
Sample 2	Pigment epithelium-derived factor	P97298	Serpinf1	46.2	417	2	2	2	8	2.18	0.00479616
Sample 2	Neuronal cell adhesion molecule	Q810U4	Nrcam	138.4	1256	6	6	6	6	10.2	0.00477707
Sample 2	Fumarylacetoacetase	P35505	Fah	46.1	419	2	2	2	7	6.02	0.00477327
Sample 2	E3 ubiquitin-protein ligase RNF130	Q8VEM1	Rnf130	46.3	419	2	2	2	10	6.04	0.00477327
Sample 2	Heat shock 70 kDa protein 4	Q61316	Hspa4	94.1	841	4	4	4	7	6.58	0.00475624
Sample 2	Plexin-A4	Q80UG2	Plxna4	212.4	1893	9	5	9	6	20.93	0.00475436
Sample 2	26S proteasome non-ATPase regulatory subunit 11	Q8BG32	Psmd11	47.4	422	2	2	2	5	2.2	0.00473934
Sample 2	Cytoplasmic dynein 1 heavy chain 1	Q9JHU4	Dync1h1	531.7	4644	22	22	22	6	25.37	0.0047373
Sample 2	26S proteasome regulatory subunit 4	P62192	Psmc1	49.2	440	2	1	2	5	3.58	0.00454545
Sample 2	Brevican core protein	Q61361	Bcan	95.8	883	4	4	4	3	5.61	0.00453001
Sample 2	Vacuolar protein sorting-associated protein 4B	P46467	Vps4b	49.4	444	2	1	2	7	5.45	0.0045045
Sample 2	Dystroglycan 1	Q62165	Dag1	96.8	893	4	4	4	8	4.41	0.00447928
Sample 2	Four-jointed box protein 1	Q8BQB4	Fjx1	50.4	450	2	2	2	8	7.53	0.00444444
Sample 2	Urocanate hydratase	Q8VC12	Uroc1	74.5	676	3	3	3	5	4.8	0.00443787
Sample 2	Coatomer subunit beta'	O55029	Copb2	102.4	905	4	4	4	5	5.27	0.00441989
Sample 2	Bleomycin hydrolase	Q8R016	Blmh	52.5	455	2	2	2	4	3.79	0.0043956
Sample 2	Peptidyl-prolyl cis-trans isomerase FKBP4	P30416	Fkbp4	51.5	458	2	2	2	4	4.32	0.00436681
Sample 2	RuvB-like 2	Q9WTM5	Ruvbl2	51.1	463	2	2	2	6	2.04	0.00431965
Sample 2	Serotransferrin	Q921I1	Tf	76.7	697	2	2	3	3	8.76	0.00430416
Sample 2	COP9 signalosome complex subunit 1	Q99LD4	Gps1	53.4	471	2	2	2	6	3.8	0.00424628
Sample 2	Plexin-A2	P70207	Plxna2	211.4	1894	8	4	8	7	15.67	0.00422386
Sample 2	Receptor-type tyrosine-protein phosphatase F	A2A8L5	Ptprf	211.4	1898	7	2	8	4	19.43	0.00421496
Sample 2	Catenin alpha-2	Q61301	Ctnna2	105.2	953	4	4	4	6	4.13	0.00419727
Sample 2	Calsyntenin-3	Q99JH7	Clstn3	105.8	956	4	4	4	6	8.76	0.0041841
Sample 2	Long-chain-fatty-acid--CoA ligase ACSBG1	Q99PU5	Acsbg1	80.4	721	3	3	3	5	6.9	0.00416089
Sample 2	Tryptophan--tRNA ligase, cytoplasmic	P32921	Wars1	54.3	481	2	2	2	5	4.68	0.004158
Sample 2	V-type proton ATPase subunit H	Q8BVE3	Atp6v1h	55.8	483	2	2	2	9	5.52	0.00414079
Sample 2	Probable ATP-dependent RNA helicase DDX6	P54823	Ddx6	54.2	483	2	2	2	5	4.24	0.00414079
Sample 2	Epidermal growth factor receptor	Q01279	Egfr	134.8	1210	5	4	5	4	11.12	0.00413223
Sample 2	Cullin-associated NEDD8-dissociated protein 1	Q6ZQ38	Cand1	136.2	1230	5	5	5	6	7.76	0.00406504
Sample 2	Solute carrier family 2, facilitated glucose transporter member 1	P17809	Slc2a1	53.9	492	2	2	2	4	3.98	0.00406504
Sample 2	Monocarboxylate transporter 1	P53986	Slc16a1	53.2	493	2	2	2	8	2.51	0.0040568
Sample 2	Dihydropyrimidinase	Q9EQF5	Dpys	56.7	519	2	2	2	4	4.69	0.00385356
Sample 2	Splicing factor 3B subunit 1	Q99NB9	Sf3b1	145.7	1304	4	4	5	4	7.15	0.00383436
Sample 2	Integrin alpha-V	P43406	Itgav	115.3	1044	4	4	4	6	10.06	0.00383142
Sample 2	Receptor tyrosine-protein kinase erbB-4	Q61527	Erbb4	146.8	1308	5	4	5	4	8.22	0.00382263
Sample 2	Tenascin	Q80YX1	Tnc	231.7	2110	8	8	8	5	12.88	0.00379147
Sample 2	PC4 and SFRS1-interacting protein	Q99JF8	Psip1	59.7	528	2	2	2	5	4.55	0.00378788
Sample 2	Vacuolar protein sorting-associated protein 35	Q9EQH3	Vps35	91.7	796	3	3	3	5	2.81	0.00376884
Sample 2	E3 ubiquitin-protein ligase MGRN1	Q9D074	Mgrn1	58.4	532	2	2	2	4	5.37	0.0037594
Sample 2	Glycerophosphoinositol inositolphosphodiesterase GDPD2	Q9ESM6	Gdpd2	61.1	539	2	2	2	4	5.52	0.00371058
Sample 2	Calcium/calmodulin-dependent protein kinase type II subunit beta	P28652	Camk2b	60.4	542	2	2	2	4	2.44	0.00369004
Sample 2	Copine-2	P59108	Cpne2	61	548	2	1	2	5	2.16	0.00364964
Sample 2	Voltage-dependent calcium channel subunit alpha-2/delta-1	O08532	Cacna2d1	124.6	1103	4	4	4	5	6.71	0.00362647
Sample 2	Glypican-4	P51655	Gpc4	62.5	557	2	2	2	5	2.18	0.00359066
Sample 2	Myosin-10	Q61879	Myh10	228.9	1976	7	5	7	4	6.45	0.00354251
Sample 2	NADP-dependent malic enzyme	P06801	Me1	63.9	572	2	2	2	5	4.62	0.0034965
Sample 2	Dihydropyrimidinase-related protein 4	O35098	Dpysl4	61.9	572	2	1	2	5	3.74	0.0034965
Sample 2	Complement C4-B	P01029	C4b	192.8	1738	5	5	6	2	7.54	0.00345224
Sample 2	Cadherin-2	P15116	Cdh2	99.7	906	3	3	3	9	6.82	0.00331126
Sample 2	Glutamate receptor 1	P23818	Gria1	101.5	907	3	2	3	4	4.4	0.00330761
Sample 2	Receptor-type tyrosine-protein phosphatase O	E9Q612	Ptpro	138.5	1226	4	4	4	6	6.41	0.00326264
Sample 2	Thioredoxin reductase 1, cytoplasmic	Q9JMH6	Txnrd1	67	613	2	2	2	6	2.16	0.00326264
Sample 2	Neural cell adhesion molecule L1	P11627	L1cam	140.9	1260	4	4	4	4	11.12	0.0031746
Sample 2	26S proteasome non-ATPase regulatory subunit 1	Q3TXS7	Psmd1	105.7	953	3	3	3	5	4.78	0.00314795
Sample 2	Amyloid beta precursor like protein 1	Q03157	Aplp1	72.8	654	2	2	2	4	4.42	0.0030581
Sample 2	Ephrin type-A receptor 4	Q03137	Epha4	109.7	986	3	3	3	4	2.18	0.0030426
Sample 2	Bone morphogenetic protein receptor type-2	O35607	Bmpr2	114.9	1038	3	3	3	3	4.94	0.00289017
Sample 2	Nicastrin	P57716	Ncstn	78.4	708	2	2	2	3	3.95	0.00282486
Sample 2	Platelet-derived growth factor receptor alpha	P26618	Pdgfra	122.6	1089	3	3	3	5	8.84	0.00275482
Sample 2	Adhesion G protein-coupled receptor L1	Q80TR1	Adgrl1	161.6	1466	4	3	4	4	8.48	0.00272851
Sample 2	Immunoglobulin superfamily containing leucine-rich repeat protein 2	Q5RKR3	Islr2	79.7	745	2	2	2	2	4.42	0.00268456
Sample 2	Exostosin-1	P97464	Ext1	86.3	746	2	2	2	4	2.01	0.00268097
Sample 2	Prolow-density lipoprotein receptor-related protein 1	Q91ZX7	Lrp1	504.4	4545	12	12	12	4	18.2	0.00264026
Sample 2	Cytoplasmic FMR1-interacting protein 2	Q5SQX6	Cyfip2	145.6	1253	3	3	3	3	5.1	0.00239425
Sample 2	Teneurin-3	Q9WTS6	Tenm3	302.9	2715	6	6	6	4	8.7	0.00220994
Sample 2	Hepatocyte growth factor receptor	P16056	Met	153.5	1379	3	2	3	2	5.94	0.00217549
Sample 2	Puromycin-sensitive aminopeptidase	Q11011	Npepps	103.3	920	2	2	2	3	4.17	0.00217391
Sample 2	Peripheral plasma membrane protein CASK	O70589	Cask	105	926	2	2	2	2	4.28	0.00215983
Sample 2	Neuroligin 4-like	B0F2B4	Nlgn4l	97.3	945	2	1	2	3	3.87	0.0021164
Sample 2	Seizure 6-like protein	Q6P1D5	Sez6l	104.8	963	2	2	2	4	4.69	0.00207684
Sample 2	UPF0606 protein KIAA1549	Q68FD9	Kiaa1549	209.1	1940	3	3	4	3	4.5	0.00206186
Sample 2	Mast/stem cell growth factor receptor Kit	P05532	Kit	109.3	979	2	2	2	3	2.19	0.0020429
Sample 2	Myosin-9	Q8VDD5	Myh9	226.2	1960	4	2	4	3	4.7	0.00204082
Sample 2	Roundabout homolog 2	Q7TPD3	Robo2	161.1	1470	3	3	3	3	7.92	0.00204082
Sample 2	Microtubule-associated protein 1B	P14873	Map1b	270.1	2464	4	4	5	2	5.84	0.00202922
Sample 2	Glutamate receptor ionotropic, NMDA 2B	Q01097	Grin2b	165.9	1482	3	3	3	2	2.08	0.00202429
Sample 2	Adhesion G protein-coupled receptor L2	Q8JZZ7	Adgrl2	166.5	1487	3	2	3	3	5.25	0.00201748
Sample 2	Ceruloplasmin	Q61147	Cp	121.1	1061	2	2	2	3	6.65	0.00188501
Sample 2	Importin-5	Q8BKC5	Ipo5	123.5	1097	2	2	2	3	4.74	0.00182315
Sample 2	Valine--tRNA ligase	Q9Z1Q9	Vars1	140.1	1263	2	2	2	3	2.82	0.00158353
Sample 2	ATP-dependent RNA helicase A	O70133	Dhx9	149.4	1380	2	2	2	1	4.13	0.00144928
Sample 2	Receptor-type tyrosine-protein phosphatase mu	P28828	Ptprm	163.5	1452	2	1	2	1	2.77	0.00137741
Sample 2	Receptor-type tyrosine-protein phosphatase kappa	P35822	Ptprk	164.1	1457	2	1	2	1	4.42	0.00137268
Sample 2	Receptor-type tyrosine-protein phosphatase zeta	B9EKR1	Ptprz1	254.2	2312	3	3	3	2	9.1	0.00129758
Sample 2	Teneurin-1	Q9WTS4	Tenm1	305.6	2731	3	3	3	2	2.02	0.0010985
Sample 2	Plexin-B2	B2RXS4	Plxnb2	206.1	1842	2	2	2	2	2.25	0.00108578
Sample 2	Teneurin-2	Q9WTS5	Tenm2	306.3	2764	3	3	3	2	5.49	0.00108538
Sample 2	Agrin	A2ASQ1	Agrn	207.4	1950	2	2	2	1	4.37	0.00102564

## Sheet: Sample3
Sample 3	Protein	Accession	Gene ID	Mass kDA	Length AA	Pep All	Pep Uni	PSM All	Seq Cov (%)	Sequest Score	SAF
Sample 3	Histone H4	P62806	H4c1	11.4	103	16	16	92	62	223.75	0.893204
Sample 3	Tubulin beta-2B chain	Q9CWF2	Tubb2b	49.9	445	30	2	107	75	310.49	0.240449
Sample 3	Tubulin beta-2A chain	Q7TMM9	Tubb2a	49.9	445	29	1	106	74	309.96	0.238202
Sample 3	Tubulin beta-5 chain	P99024	Tubb5	49.6	444	29	5	104	74	311.88	0.234234
Sample 3	Tubulin beta-4B chain	P68372	Tubb4b	49.8	445	28	1	97	71	293.51	0.217978
Sample 3	Histone H2AX	P27661	H2ax	15.1	143	7	3	31	38	75.46	0.216783
Sample 3	Tubulin beta-3 chain	Q9ERD7	Tubb3	50.4	450	28	13	96	73	279.69	0.213333
Sample 3	Ubiquitin-40S ribosomal protein S27a	P62983	Rps27a	17.9	156	6	6	30	42	74.01	0.192308
Sample 3	Tubulin beta-4A chain	Q9D6F9	Tubb4a	49.6	444	25	5	81	70	220.21	0.182432
Sample 3	Histone H3.1	P68433	H3c1	15.4	136	11	1	24	67	78.18	0.176471
Sample 3	Histone H3.2	P84228	H3c2	15.4	136	11	1	23	67	75.84	0.169118
Sample 3	Histone H1.4	P43274	H1-4	22	219	16	6	37	34	96.65	0.16895
Sample 3	Histone H1.2	P15864	H1-2	21.3	212	14	2	34	35	88.37	0.160377
Sample 3	Actin, cytoplasmic 2	P63260	Actg1	41.8	375	27	1	59	80	176.9	0.157333
Sample 3	Tubulin alpha-4A chain	P68368	Tuba4a	49.9	448	20	4	70	52	190.74	0.15625
Sample 3	Actin, cytoplasmic 1	P60710	Actb	41.7	375	27	1	58	80	170.12	0.154667
Sample 3	Histone H1.3	P43277	H1-3	22.1	221	14	2	33	34	87.02	0.149321
Sample 3	Barrier-to-autointegration factor	O54962	Banf1	10.1	89	6	6	13	49	30.65	0.146067
Sample 3	Histone H1.5	P43276	H1-5	22.6	223	14	12	30	33	68.67	0.134529
Sample 3	Clathrin heavy chain 1	Q68FD5	Cltc	191.4	1675	99	99	196	61	552.57	0.117015
Sample 3	Apolipoprotein E	P08226	Apoe	35.8	311	21	21	34	62	84.43	0.109325
Sample 3	40S ribosomal protein S4, X isoform	P62702	Rps4x	29.6	263	21	21	28	62	56.68	0.106464
Sample 3	40S ribosomal protein S3	P62908	Rps3	26.7	243	20	20	25	70	60.88	0.102881
Sample 3	Cofilin-1	P18760	Cfl1	18.5	166	12	10	17	79	37.11	0.10241
Sample 3	Histone H1.1	P43275	H1-1	21.8	213	13	9	20	37	58.68	0.0938967
Sample 3	Adenosylhomocysteinase	P50247	Ahcy	47.7	432	22	22	40	51	104.71	0.0925926
Sample 3	40S ribosomal protein S3a	P97351	Rps3a	29.9	264	13	13	22	50	52.6	0.0833333
Sample 3	Catalase	P24270	Cat	59.8	527	18	18	43	28	112.43	0.0815939
Sample 3	Core histone macro-H2A.1	Q9QZQ8	Macroh2a1	39.7	372	16	14	30	50	83.12	0.0806452
Sample 3	Heat shock protein HSP 90-beta	P11499	Hsp90ab1	83.2	724	38	29	58	54	137.85	0.0801105
Sample 3	40S ribosomal protein S13	P62301	Rps13	17.2	151	8	8	12	39	18.96	0.0794702
Sample 3	Peptidyl-prolyl cis-trans isomerase A	P17742	Ppia	18	164	9	9	13	61	35.97	0.0792683
Sample 3	Glyceraldehyde-3-phosphate dehydrogenase	P16858	Gapdh	35.8	333	15	15	26	58	70.61	0.0780781
Sample 3	Hemoglobin subunit alpha	P01942	Hba	15.1	142	6	6	11	43	27.98	0.0774648
Sample 3	Heat shock cognate 71 kDa protein	P63017	Hspa8	70.8	646	30	26	49	51	128.41	0.0758514
Sample 3	Elongation factor 1-alpha 1	P10126	Eef1a1	50.1	462	22	11	35	47	91.91	0.0757576
Sample 3	40S ribosomal protein S16	P14131	Rps16	16.4	146	8	8	11	42	25.38	0.0753425
Sample 3	40S ribosomal protein S18	P62270	Rps18	17.7	152	9	9	11	46	20.66	0.0723684
Sample 3	Dihydropyrimidinase-related protein 1	P97427	Crmp1	62.1	572	24	18	41	62	119.39	0.0716783
Sample 3	Dihydropyrimidinase-related protein 2	O08553	Dpysl2	62.2	572	26	23	40	67	108.17	0.0699301
Sample 3	40S ribosomal protein S11	P62281	Rps11	18.4	158	9	9	11	49	23.13	0.0696203
Sample 3	Hepatoma-derived growth factor-related protein 3	Q9JMG7	Hdgfl3	22.4	202	10	9	14	58	36.28	0.0693069
Sample 3	T-complex protein 1 subunit beta	P80314	Cct2	57.4	535	23	23	35	59	71.98	0.0654206
Sample 3	60S ribosomal protein L5	P47962	Rpl5	34.4	297	12	12	19	36	39.62	0.0639731
Sample 3	Keratin, type II cytoskeletal 5	Q922U2	Krt5	61.7	580	19	9	37	28	74.51	0.0637931
Sample 3	40S ribosomal protein S8	P62242	Rps8	24.2	208	12	12	13	55	28.81	0.0625
Sample 3	Core histone macro-H2A.2	Q8CCK0	Macroh2a2	40.1	372	14	12	23	48	53.92	0.061828
Sample 3	40S ribosomal protein S26	P62855	Rps26	13	115	5	5	7	50	6.97	0.0608696
Sample 3	T-complex protein 1 subunit theta	P42932	Cct8	59.5	548	29	29	33	60	65.34	0.060219
Sample 3	GTP-binding nuclear protein Ran	P62827	Ran	24.4	216	12	12	13	51	31.4	0.0601852
Sample 3	Ras-related protein Rap-1A	P62835	Rap1a	21	184	8	1	11	46	15.53	0.0597826
Sample 3	Ras-related protein Rap-1b	Q99JI6	Rap1b	20.8	184	8	1	11	46	13.46	0.0597826
Sample 3	Dihydropyrimidinase-related protein 3	Q62188	Dpysl3	61.9	570	21	17	34	52	94.31	0.0596491
Sample 3	Pyruvate kinase PKM	P52480	Pkm	57.8	531	25	25	31	63	65.75	0.0583804
Sample 3	40S ribosomal protein S23	P62267	Rps23	15.8	143	6	6	8	48	22.38	0.0559441
Sample 3	60S ribosomal protein L7	P14148	Rpl7	31.4	270	10	10	15	34	26.2	0.0555556
Sample 3	T-complex protein 1 subunit eta	P80313	Cct7	59.6	544	24	24	30	55	59.33	0.0551471
Sample 3	40S ribosomal protein S15a	P62245	Rps15a	14.8	130	6	6	7	50	9.92	0.0538462
Sample 3	Transitional endoplasmic reticulum ATPase	Q01853	Vcp	89.3	806	30	30	43	51	80.68	0.0533499
Sample 3	Isocitrate dehydrogenase [NADP] cytoplasmic	O88844	Idh1	46.6	414	17	17	22	42	32.42	0.0531401
Sample 3	14-3-3 protein zeta/delta	P63101	Ywhaz	27.8	245	10	7	13	42	20.79	0.0530612
Sample 3	Dihydropyrimidinase-related protein 5	Q9EQF6	Dpysl5	61.5	564	21	21	29	49	55.79	0.0514184
Sample 3	40S ribosomal protein SA	P14206	Rpsa	32.8	295	11	11	15	44	40.72	0.0508475
Sample 3	Heterochromatin protein 1-binding protein 3	Q3TEA8	Hp1bp3	60.8	554	21	21	28	30	59.92	0.0505415
Sample 3	T-complex protein 1 subunit alpha	P11983	Tcp1	60.4	556	22	22	28	50	58.55	0.0503597
Sample 3	T-complex protein 1 subunit epsilon	P80316	Cct5	59.6	541	20	19	27	43	55.67	0.0499076
Sample 3	Creatine kinase B-type	Q04447	Ckb	42.7	381	14	14	19	60	41.17	0.0498688
Sample 3	T-complex protein 1 subunit delta	P80315	Cct4	58	539	19	18	26	50	58.2	0.0482375
Sample 3	Receptor of activated protein C kinase 1	P68040	Rack1	35.1	317	13	13	15	46	38.45	0.0473186
Sample 3	DNA topoisomerase 1	Q04750	Top1	90.8	767	28	28	36	35	75.9	0.0469361
Sample 3	Clusterin	Q06890	Clu	51.6	448	15	15	21	35	48.77	0.046875
Sample 3	Syntenin-1	O08992	Sdcbp	32.4	299	8	8	14	46	39	0.0468227
Sample 3	Neuronal membrane glycoprotein M6-a	P35802	Gpm6a	31.1	278	6	6	13	15	38.66	0.0467626
Sample 3	Keratin, type I cytoskeletal 14	Q61781	Krt14	52.8	484	11	5	22	28	33.24	0.0454545
Sample 3	Fatty acid-binding protein, brain	P51880	Fabp7	14.9	132	4	4	6	41	16.03	0.0454545
Sample 3	60S ribosomal protein L7a	P12970	Rpl7a	30	266	12	12	12	43	24.53	0.0451128
Sample 3	14-3-3 protein beta/alpha	Q9CQV8	Ywhab	28.1	246	9	4	11	39	13.1	0.0447154
Sample 3	Fatty acid-binding protein 5	Q05816	Fabp5	15.1	135	5	5	6	41	14.09	0.0444444
Sample 3	60S ribosomal protein L17	Q9CPR4	Rpl17	21.4	184	5	5	8	29	14.91	0.0434783
Sample 3	60S ribosomal protein L30	P62889	Rpl30	12.8	115	4	4	5	48	15.07	0.0434783
Sample 3	Keratin, type II cytoskeletal 6A	P50446	Krt6a	59.3	553	11	3	24	17	44	0.0433996
Sample 3	Lactadherin	P21956	Mfge8	51.2	463	15	15	20	43	46.51	0.0431965
Sample 3	14-3-3 protein epsilon	P62259	Ywhae	29.2	255	9	6	11	39	18.41	0.0431373
Sample 3	Guanine nucleotide-binding protein G(o) subunit alpha	P18872	Gnao1	40.1	354	12	9	15	39	37.03	0.0423729
Sample 3	Heat shock protein HSP 90-alpha	P07901	Hsp90aa1	84.7	733	25	16	31	35	62.48	0.042292
Sample 3	Ras-related C3 botulinum toxin substrate 1	P63001	Rac1	21.4	192	7	3	8	35	16.71	0.0416667
Sample 3	T-complex protein 1 subunit zeta	P80317	Cct6a	58	531	19	19	22	43	43.11	0.0414313
Sample 3	Programmed cell death 6-interacting protein	Q9WU78	Pdcd6ip	96	869	30	30	36	48	81.84	0.0414269
Sample 3	Glutamate dehydrogenase 1, mitochondrial	P26443	Glud1	61.3	558	16	16	23	36	54.97	0.0412186
Sample 3	Guanine nucleotide-binding protein G(I)/G(S)/G(T) subunit beta-2	P62880	Gnb2	37.3	340	11	7	14	54	29.46	0.0411765
Sample 3	Nucleophosmin	Q61937	Npm1	32.5	292	6	6	12	28	22.12	0.0410959
Sample 3	Elongation factor 2	P58252	Eef2	95.3	858	26	25	35	38	81.33	0.0407925
Sample 3	60S ribosomal protein L4	Q9D8E6	Rpl4	47.1	419	15	15	17	33	34.88	0.0405728
Sample 3	60S ribosomal protein L6	P47911	Rpl6	33.5	296	10	10	12	35	19.8	0.0405405
Sample 3	Y-box-binding protein 1	P62960	Ybx1	35.7	322	9	9	13	57	32.15	0.0403727
Sample 3	T-complex protein 1 subunit gamma	P80318	Cct3	60.6	545	20	20	22	48	52.22	0.040367
Sample 3	Ubiquitin carboxyl-terminal hydrolase isozyme L1	Q9R0P9	Uchl1	24.8	223	8	8	9	51	21.84	0.0403587
Sample 3	40S ribosomal protein S6	P62754	Rps6	28.7	249	9	9	10	36	13.51	0.0401606
Sample 3	40S ribosomal protein S25	P62852	Rps25	13.7	125	5	5	5	30	8.61	0.04
Sample 3	ADP-ribosylation factor 5	P84084	Arf5	20.5	180	7	2	7	37	11.82	0.0388889
Sample 3	Elongation factor 1-alpha 2	P62631	Eef1a2	50.4	463	12	1	18	30	45.53	0.0388769
Sample 3	Fascin	Q61553	Fscn1	54.5	493	17	17	19	39	42.75	0.0385396
Sample 3	Ferritin light chain 1	P29391	Ftl1	20.8	183	5	5	7	40	17.3	0.0382514
Sample 3	Aldehyde dehydrogenase, cytosolic 1	O35945	Aldh1a7	54.6	501	7	3	19	18	46.57	0.0379242
Sample 3	Ubiquitin-like modifier-activating enzyme 1	Q02053	Uba1	117.7	1058	32	32	40	44	71.02	0.0378072
Sample 3	Proteasome subunit beta type-1	O09061	Psmb1	26.4	240	6	6	9	37	12.07	0.0375
Sample 3	40S ribosomal protein S17	P63276	Rps17	15.5	135	5	5	5	52	8.83	0.037037
Sample 3	Eukaryotic initiation factor 4A-I	P60843	Eif4a1	46.1	406	12	7	15	43	34.11	0.0369458
Sample 3	60S ribosomal protein L14	Q9CR57	Rpl14	23.5	217	6	6	8	29	20.46	0.0368664
Sample 3	Guanine nucleotide-binding protein G(i) subunit alpha-2	P08752	Gnai2	40.5	355	10	5	13	34	31.04	0.0366197
Sample 3	Aldehyde dehydrogenase, mitochondrial	P47738	Aldh2	56.5	519	12	11	19	25	44.39	0.0366089
Sample 3	Proteasome subunit alpha type-6	Q9QUM9	Psma6	27.4	246	8	8	9	41	24.28	0.0365854
Sample 3	Sodium/potassium-transporting ATPase subunit alpha-3	Q6PIC6	Atp1a3	111.6	1013	26	9	37	30	87.53	0.0365252
Sample 3	14-3-3 protein gamma	P61982	Ywhag	28.3	247	8	3	9	27	13.51	0.0364372
Sample 3	60S ribosomal protein L12	P35979	Rpl12	17.8	165	5	5	6	45	13.44	0.0363636
Sample 3	Transforming protein RhoA	Q9QUI0	Rhoa	21.8	193	7	7	7	31	13.91	0.0362694
Sample 3	Keratin, type I cytoskeletal 16	Q9Z2K1	Krt16	51.6	469	7	3	17	13	22.49	0.0362473
Sample 3	Histone H1.0	P10922	H1-0	20.8	194	5	5	7	28	18.82	0.0360825
Sample 3	Aldehyde dehydrogenase 1A1	P24549	Aldh1a1	54.4	501	8	4	18	16	44.07	0.0359281
Sample 3	ATP synthase subunit beta, mitochondrial	P56480	Atp5f1b	56.3	529	15	15	19	45	47.35	0.0359168
Sample 3	40S ribosomal protein S27	Q6ZWU9	Rps27	9.5	84	3	3	3	40	6.63	0.0357143
Sample 3	Peroxiredoxin-2	Q61171	Prdx2	21.8	198	7	7	7	33	14.9	0.0353535
Sample 3	Transketolase	P40142	Tkt	67.6	623	17	17	22	35	35.46	0.035313
Sample 3	Guanine nucleotide-binding protein G(I)/G(S)/G(T) subunit beta-1	P62874	Gnb1	37.4	340	10	6	12	42	31.35	0.0352941
Sample 3	Glia-derived nexin	Q07235	Serpine2	44.2	397	12	12	14	41	35.4	0.0352645
Sample 3	Peroxiredoxin-1	P35700	Prdx1	22.2	199	7	7	7	30	10.21	0.0351759
Sample 3	Keratin, type I cytoskeletal 10	P02535	Krt10	57.7	570	7	3	20	11	34.98	0.0350877
Sample 3	Heterogeneous nuclear ribonucleoprotein A/B	Q99020	Hnrnpab	30.8	285	8	7	10	31	14.45	0.0350877
Sample 3	Ras-related protein Rab-10	P61027	Rab10	22.5	200	6	3	7	29	13.28	0.035
Sample 3	Alpha-enolase	P17182	Eno1	47.1	434	12	12	15	40	28.82	0.0345622
Sample 3	UDP-glucose 6-dehydrogenase	O70475	Ugdh	54.8	493	13	13	17	41	36.3	0.0344828
Sample 3	Acyl-CoA-binding protein	P31786	Dbi	10	87	3	3	3	59	9.12	0.0344828
Sample 3	40S ribosomal protein S19	Q9CZX8	Rps19	16.1	145	5	5	5	32	9.05	0.0344828
Sample 3	Clathrin light chain A	O08585	Clta	25.6	235	7	7	8	21	14.12	0.0340426
Sample 3	Hemoglobin subunit beta-2	P02089	Hbb-b2	15.9	147	4	1	5	36	9.62	0.0340136
Sample 3	Hemoglobin subunit beta-1	P02088	Hbb-b1	15.8	147	4	1	5	35	10.02	0.0340136
Sample 3	Small nuclear ribonucleoprotein Sm D2	P62317	Snrpd2	13.5	118	4	4	4	41	2.67	0.0338983
Sample 3	Ras-related protein Rab-8A	P55258	Rab8a	23.7	207	6	1	7	28	10.38	0.0338164
Sample 3	60S ribosomal protein L11	Q9CXW4	Rpl11	20.2	178	5	5	6	26	9.99	0.0337079
Sample 3	40S ribosomal protein S20	P60867	Rps20	13.4	119	3	3	4	18	10.39	0.0336134
Sample 3	Phosphoglycerate kinase 1	P09411	Pgk1	44.5	417	12	12	14	35	24.39	0.0335731
Sample 3	Sodium/potassium-transporting ATPase subunit alpha-2	Q6PIE5	Atp1a2	112.1	1020	25	7	34	28	82.67	0.0333333
Sample 3	40S ribosomal protein S14	P62264	Rps14	16.3	151	5	5	5	32	13.61	0.0331126
Sample 3	Ras-related protein Rab-2A	P53994	Rab2a	23.5	212	7	7	7	39	17.6	0.0330189
Sample 3	60S ribosomal protein L3	P27659	Rpl3	46.1	403	12	12	13	32	27.23	0.0322581
Sample 3	Proteasome subunit alpha type-7	Q9Z2U0	Psma7	27.8	248	8	8	8	34	17.3	0.0322581
Sample 3	26S proteasome non-ATPase regulatory subunit 3	P14685	Psmd3	60.7	530	15	15	17	32	26.58	0.0320755
Sample 3	Small nuclear ribonucleoprotein Sm D3	P62320	Snrpd3	13.9	126	3	3	4	32	9.57	0.031746
Sample 3	Activated RNA polymerase II transcriptional coactivator p15	P11031	Sub1	14.4	127	4	4	4	27	9.15	0.0314961
Sample 3	Cell division control protein 42 homolog	P60766	Cdc42	21.2	191	6	5	6	37	9.53	0.0314136
Sample 3	Keratin, type II cytoskeletal 1	P04104	Krt1	65.6	637	7	3	20	6	47.29	0.0313972
Sample 3	Proteasome subunit alpha type-3	O70435	Psma3	28.4	255	7	7	8	35	15.54	0.0313725
Sample 3	Moesin	P26041	Msn	67.7	577	17	9	18	34	20.41	0.0311958
Sample 3	Keratin, type II cytoskeletal 2 epidermal	Q3TTY5	Krt2	70.9	707	10	6	22	9	49.6	0.0311174
Sample 3	Ornithine transcarbamylase, mitochondrial	P11725	Otc	39.7	354	9	9	11	20	19.94	0.0310734
Sample 3	40S ribosomal protein S7	P62082	Rps7	22.1	194	4	4	6	33	7.26	0.0309278
Sample 3	40S ribosomal protein S2	P25444	Rps2	31.2	293	9	9	9	38	14.86	0.0307167
Sample 3	Glycogen phosphorylase, liver form	Q9ET01	Pygl	97.4	850	19	16	26	25	60.81	0.0305882
Sample 3	Serine/threonine-protein phosphatase 2A 65 kDa regulatory subunit A alpha isoform	Q76MZ3	Ppp2r1a	65.3	589	15	15	18	33	30.2	0.0305603
Sample 3	Proteasome subunit alpha type-1	Q9R1P4	Psma1	29.5	263	8	8	8	33	14.94	0.0304183
Sample 3	Sodium/potassium-transporting ATPase subunit alpha-1	Q8VDN2	Atp1a1	112.9	1023	23	8	31	27	75.96	0.030303
Sample 3	Destrin	Q9R0P5	Dstn	18.5	165	5	4	5	29	6.58	0.030303
Sample 3	Argininosuccinate lyase	Q91YI0	Asl	51.7	464	12	12	14	25	27.5	0.0301724
Sample 3	Antithrombin-III	P32261	Serpinc1	52	465	8	8	14	20	34.35	0.0301075
Sample 3	Proteasome subunit alpha type-2	P49722	Psma2	25.9	234	5	5	7	32	16.13	0.0299145
Sample 3	Malate dehydrogenase, mitochondrial	P08249	Mdh2	35.6	338	9	9	10	35	20.12	0.0295858
Sample 3	Ras-related protein Rab-1A	P62821	Rab1A	22.7	205	5	2	6	24	11.05	0.0292683
Sample 3	Ras-related protein Rab-8B	P61028	Rab8b	23.6	207	5	1	6	24	8.77	0.0289855
Sample 3	40S ribosomal protein S28	P62858	Rps28	7.8	69	2	2	2	30	2.03	0.0289855
Sample 3	60S ribosomal protein L23	P62830	Rpl23	14.9	140	4	4	4	34	12.17	0.0285714
Sample 3	14-3-3 protein theta	P68254	Ywhaq	27.8	245	6	2	7	27	12.96	0.0285714
Sample 3	Profilin-1	P62962	Pfn1	14.9	140	4	4	4	45	7.22	0.0285714
Sample 3	60S acidic ribosomal protein P0	P14869	Rplp0	34.2	317	7	7	9	35	24.34	0.0283912
Sample 3	Complement C3	P01027	C3	186.4	1663	38	38	47	27	90.62	0.0282622
Sample 3	Hemopexin	Q91X72	Hpx	51.3	460	3	3	13	7	17.53	0.0282609
Sample 3	Keratin, type II cytoskeletal 79	Q8VED5	Krt79	57.5	531	7	1	15	7	30.22	0.0282486
Sample 3	Na(+)/H(+) exchange regulatory cofactor NHE-RF1	P70441	Slc9a3r1	38.6	355	9	9	10	35	20.45	0.028169
Sample 3	Heterogeneous nuclear ribonucleoprotein A1	P49312	Hnrnpa1	34.2	320	8	8	9	32	12.72	0.028125
Sample 3	Keratin, type II cytoskeletal 1b	Q6IFZ6	Krt77	61.3	572	7	1	16	8	34.71	0.027972
Sample 3	60 kDa heat shock protein, mitochondrial	P63038	Hspd1	60.9	573	14	14	16	29	30.07	0.0279232
Sample 3	Ras-related protein Rab-14	Q91V41	Rab14	23.9	215	6	5	6	43	14.1	0.027907
Sample 3	Keratin, type II cytoskeletal 73	Q6NXH9	Krt73	58.9	539	5	2	15	10	30.02	0.0278293
Sample 3	Ferritin heavy chain	P09528	Fth1	21.1	182	4	4	5	26	7.49	0.0274725
Sample 3	Tripeptidyl-peptidase 2	Q64514	Tpp2	139.8	1262	30	30	34	29	71.1	0.0269414
Sample 3	Calmodulin-2	P0DP27	Calm2	16.8	149	4	4	4	32	2.49	0.0268456
Sample 3	Peroxiredoxin-6	O08709	Prdx6	24.9	224	6	6	6	33	9.25	0.0267857
Sample 3	4F2 cell-surface antigen heavy chain	P10852	Slc3a2	58.3	526	12	12	14	31	26.24	0.026616
Sample 3	60S ribosomal protein L18	P35980	Rpl18	21.6	188	5	5	5	30	10.77	0.0265957
Sample 3	Keratin, type I cytoskeletal 42	Q6IFX2	Krt42	50.1	452	8	3	12	18	25.01	0.0265487
Sample 3	Proteasome subunit beta type-5	O55234	Psmb5	28.5	264	6	6	7	27	14.22	0.0265152
Sample 3	Cytosolic acyl coenzyme A thioester hydrolase	Q91V12	Acot7	42.5	381	9	9	10	30	18.15	0.0262467
Sample 3	Insulin-like growth factor-binding protein 2	P47877	Igfbp2	32.8	305	8	8	8	32	18.83	0.0262295
Sample 3	Ras-related C3 botulinum toxin substrate 3	P60764	Rac3	21.4	192	5	1	5	27	8.07	0.0260417
Sample 3	Heterogeneous nuclear ribonucleoprotein K	P61979	Hnrnpk	50.9	463	9	9	12	23	18.8	0.0259179
Sample 3	CD81 antigen	P35762	Cd81	25.8	236	3	3	6	28	23.59	0.0254237
Sample 3	Guanine nucleotide-binding protein G(i) subunit alpha-3	Q9DC51	Gnai3	40.5	354	7	2	9	21	17.89	0.0254237
Sample 3	26S proteasome regulatory subunit 7	P46471	Psmc2	48.6	433	11	11	11	33	17.73	0.0254042
Sample 3	Small nuclear ribonucleoprotein Sm D1	P62315	Snrpd1	13.3	119	3	3	3	45	7.66	0.0252101
Sample 3	Elongation factor 1-gamma	Q9D8N0	Eef1g	50	437	9	9	11	24	29.33	0.0251716
Sample 3	60S ribosomal protein L21	O09167	Rpl21	18.6	160	3	3	4	19	11.35	0.025
Sample 3	Ras-related protein Rab-35	Q6PHN9	Rab35	23	201	4	2	5	23	10.8	0.0248756
Sample 3	Fructose-bisphosphate aldolase A	P05064	Aldoa	39.3	364	8	7	9	28	15.92	0.0247253
Sample 3	40S ribosomal protein S5	P97461	Rps5	22.9	204	5	5	5	20	5.81	0.0245098
Sample 3	Protein tweety homolog 1	Q9D3A9	Ttyh1	49	450	7	7	11	20	28.12	0.0244444
Sample 3	Proteasome subunit beta type-3	Q9R1P1	Psmb3	22.9	205	4	4	5	28	11.4	0.0243902
Sample 3	EH domain-containing protein 1	Q9WVK4	Ehd1	60.6	534	13	12	13	30	20.37	0.0243446
Sample 3	Ras-related protein Rab-7a	P51150	Rab7a	23.5	207	4	4	5	25	8.91	0.0241546
Sample 3	RuvB-like 1	P60122	Ruvbl1	50.2	456	11	11	11	35	27.84	0.0241228
Sample 3	Excitatory amino acid transporter 1	P56564	Slc1a3	59.6	543	7	6	13	20	23.55	0.0239411
Sample 3	Glutathione S-transferase P 1	P19157	Gstp1	23.6	210	4	4	5	26	5.76	0.0238095
Sample 3	Pleiotrophin	P63089	Ptn	18.9	168	2	2	4	10	3.85	0.0238095
Sample 3	60S ribosomal protein L13	P47963	Rpl13	24.3	211	5	5	5	25	4.1	0.0236967
Sample 3	Eukaryotic translation initiation factor 3 subunit L	Q8QZY1	Eif3l	66.6	564	12	12	13	21	21.23	0.0230496
Sample 3	60S ribosomal protein L10a	P53026	Rpl10a	24.9	217	4	4	5	21	15.54	0.0230415
Sample 3	3-hydroxyacyl-CoA dehydrogenase type-2	O08756	Hsd17b10	27.4	261	4	4	6	26	12.35	0.0229885
Sample 3	Protein tweety homolog 3	Q6P5F7	Ttyh3	57.7	524	9	9	12	20	31.2	0.0229008
Sample 3	cAMP-dependent protein kinase catalytic subunit alpha	P05132	Prkaca	40.5	351	7	2	8	21	6.37	0.022792
Sample 3	Ras-related protein Rab-3A	P63011	Rab3a	25	220	5	3	5	28	8.04	0.0227273
Sample 3	60S ribosomal protein L18a	P62717	Rpl18a	20.7	176	3	3	4	18	5.62	0.0227273
Sample 3	Charged multivesicular body protein 4b	Q9D8B3	Chmp4b	24.9	224	5	5	5	26	11.17	0.0223214
Sample 3	CD9 antigen	P40240	Cd9	25.2	226	3	3	5	21	20.36	0.0221239
Sample 3	Eukaryotic initiation factor 4A-II	P10630	Eif4a2	46.4	407	7	2	9	23	18.67	0.022113
Sample 3	60S ribosomal protein L27	P61358	Rpl27	15.8	136	3	3	3	32	2.33	0.0220588
Sample 3	Fatty acid synthase	P19096	Fasn	272.3	2504	51	51	55	29	89.01	0.0219649
Sample 3	Aspartate--tRNA ligase, cytoplasmic	Q922B2	Dars1	57.1	501	11	11	11	26	18.94	0.0219561
Sample 3	BRO1 domain-containing protein BROX	Q8K2Q7	Brox	46.2	411	9	9	9	28	19.92	0.0218978
Sample 3	Carbonyl reductase [NADPH] 1	P48758	Cbr1	30.6	277	6	6	6	25	10.98	0.0216606
Sample 3	V-type proton ATPase subunit B, brain isoform	P62814	Atp6v1b2	56.5	511	10	10	11	27	9.03	0.0215264
Sample 3	Alpha-centractin	P61164	Actr1a	42.6	376	6	3	8	30	16.5	0.0212766
Sample 3	GTPase NRas	P08556	Nras	21.2	189	4	1	4	31	3.95	0.021164
Sample 3	Spliceosome RNA helicase Ddx39b	Q9Z1N5	Ddx39b	49	428	8	8	9	25	11.28	0.021028
Sample 3	L-lactate dehydrogenase B chain	P16125	Ldhb	36.5	334	6	5	7	22	12.89	0.0209581
Sample 3	PC4 and SFRS1-interacting protein	Q99JF8	Psip1	59.7	528	10	9	11	27	9.34	0.0208333
Sample 3	Annexin A6	P14824	Anxa6	75.8	673	14	14	14	26	25.84	0.0208024
Sample 3	Enoyl-CoA hydratase, mitochondrial	Q8BH95	Echs1	31.5	290	4	4	6	16	15.06	0.0206897
Sample 3	60S ribosomal protein L26	P61255	Rpl26	17.2	145	3	3	3	10	3.68	0.0206897
Sample 3	Annexin A2	P07356	Anxa2	38.7	339	5	5	7	20	10.26	0.020649
Sample 3	40S ribosomal protein S9	Q6ZWN5	Rps9	22.6	194	4	4	4	18	7.93	0.0206186
Sample 3	26S proteasome regulatory subunit 10B	P62334	Psmc6	44.1	389	8	8	8	29	14.11	0.0205656
Sample 3	Ezrin	P26040	Ezr	69.4	586	12	4	12	20	16.13	0.0204778
Sample 3	Alpha-2-macroglobulin-P	Q6GQT1	A2m	164.2	1474	29	29	30	25	62.12	0.0203528
Sample 3	AP-2 complex subunit alpha-2	P17427	Ap2a2	104	938	18	11	19	26	31.57	0.0202559
Sample 3	Junction plakoglobin	Q02257	Jup	81.7	745	15	14	15	31	25.44	0.0201342
Sample 3	Triosephosphate isomerase	P17751	Tpi1	26.7	249	5	5	5	27	7.58	0.0200803
Sample 3	cAMP-dependent protein kinase catalytic subunit beta	P68181	Prkacb	40.7	351	6	1	7	14	6.2	0.019943
Sample 3	Proteasome subunit beta type-2	Q9R1P3	Psmb2	22.9	201	3	3	4	18	4.61	0.0199005
Sample 3	Heterogeneous nuclear ribonucleoprotein D0	Q60668	Hnrnpd	38.3	355	6	5	7	21	20.34	0.0197183
Sample 3	26S proteasome regulatory subunit 8	P62196	Psmc5	45.6	406	8	7	8	30	21.32	0.0197044
Sample 3	Betaine--homocysteine S-methyltransferase 1	O35490	Bhmt	45	407	5	5	8	19	25.62	0.019656
Sample 3	Immunoglobulin superfamily member 8	Q8R366	Igsf8	65	611	11	11	12	23	25.5	0.0196399
Sample 3	Eukaryotic translation initiation factor 5A-1	P63242	Eif5a	16.8	154	3	3	3	32	2.91	0.0194805
Sample 3	RuvB-like 2	Q9WTM5	Ruvbl2	51.1	463	9	9	9	25	13.6	0.0194384
Sample 3	Myristoylated alanine-rich C-kinase substrate	P26645	Marcks	29.6	309	5	5	6	30	9.93	0.0194175
Sample 3	Hydroxymethylglutaryl-CoA synthase, cytoplasmic	Q8JZK9	Hmgcs1	57.5	520	10	10	10	21	16.2	0.0192308
Sample 3	Proteasome subunit alpha type-4	Q9R1P0	Psma4	29.5	261	4	4	5	21	7.78	0.0191571
Sample 3	Synaptotagmin-1	P46096	Syt1	47.4	421	7	7	8	18	17.25	0.0190024
Sample 3	Proteasome subunit beta type-4	P99026	Psmb4	29.1	264	5	5	5	33	10.72	0.0189394
Sample 3	Protein arginine N-methyltransferase 1	Q9JIF0	Prmt1	42.4	371	7	7	7	27	11.63	0.0188679
Sample 3	Annexin A5	P48036	Anxa5	35.7	319	6	6	6	15	10.44	0.0188088
Sample 3	Serine/threonine-protein phosphatase PP1-gamma catalytic subunit	P63087	Ppp1cc	37	323	5	1	6	21	8.27	0.0185759
Sample 3	Syntaxin-binding protein 1	O08599	Stxbp1	67.5	594	11	11	11	25	26.13	0.0185185
Sample 3	Keratin, type II cytoskeletal 2 oral	Q3UV17	Krt76	62.8	594	5	1	11	7	21.58	0.0185185
Sample 3	Ras-related protein Rab-5C	P35278	Rab5c	23.4	216	3	2	4	19	10.12	0.0185185
Sample 3	Transcriptional activator protein Pur-beta	O35295	Purb	33.9	324	6	5	6	31	5.63	0.0185185
Sample 3	Propionyl-CoA carboxylase beta chain, mitochondrial	Q99MN9	Pccb	58.4	541	9	9	10	28	16.5	0.0184843
Sample 3	2-aminomuconic semialdehyde dehydrogenase	Q8BH00	Aldh8a1	53.6	487	7	7	9	14	19.16	0.0184805
Sample 3	AP-2 complex subunit mu	P84091	Ap2m1	49.6	435	8	8	8	19	13.55	0.0183908
Sample 3	Glutathione S-transferase Mu 1	P10649	Gstm1	26	218	3	3	4	16	8.01	0.0183486
Sample 3	4-trimethylaminobutyraldehyde dehydrogenase	Q9JLJ2	Aldh9a1	53.5	494	7	7	9	17	21.87	0.0182186
Sample 3	Serine/arginine-rich splicing factor 2	Q62093	Srsf2	25.5	221	3	3	4	19	6.03	0.0180995
Sample 3	Cofilin-2	P45591	Cfl2	18.7	166	3	1	3	23	5.4	0.0180723
Sample 3	OX-2 membrane glycoprotein	O54901	Cd200	31.2	278	4	4	5	19	8	0.0179856
Sample 3	Actin-related protein 2/3 complex subunit 4	P59999	Arpc4	19.7	168	3	3	3	17	3.89	0.0178571
Sample 3	V-type proton ATPase catalytic subunit A	P50516	Atp6v1a	68.3	617	10	10	11	24	14.97	0.0178282
Sample 3	RNA-splicing ligase RtcB homolog	Q99LF4	Rtcb	55.2	505	9	9	9	25	14.03	0.0178218
Sample 3	Integrin beta-1	P09055	Itgb1	88.2	798	13	13	14	22	29.53	0.0175439
Sample 3	60S acidic ribosomal protein P1	P47955	Rplp1	11.5	114	2	2	2	52	2.63	0.0175439
Sample 3	F-actin-capping protein subunit alpha-2	P47754	Capza2	32.9	286	5	5	5	23	8.8	0.0174825
Sample 3	AP-2 complex subunit alpha-1	P17426	Ap2a1	107.6	977	16	9	17	20	29.8	0.0174002
Sample 3	Keratin, type II cytoskeletal 72	Q6IME9	Krt72	56.7	520	3	1	9	6	20.65	0.0173077
Sample 3	Citrate synthase, mitochondrial	Q9CZU6	Cs	51.7	464	7	7	8	21	9.98	0.0172414
Sample 3	60S ribosomal protein L34	Q9D1R9	Rpl34	13.3	117	2	2	2	15	3.74	0.017094
Sample 3	Prostaglandin F2 receptor negative regulator	Q9WV91	Ptgfrn	98.7	879	13	13	15	19	36.47	0.0170648
Sample 3	Nucleolin	P09405	Ncl	76.7	707	11	11	12	19	25.73	0.0169731
Sample 3	Poly(rC)-binding protein 1	P60335	Pcbp1	37.5	356	5	3	6	21	15.17	0.0168539
Sample 3	Proteasome subunit beta type-6	Q60692	Psmb6	25.4	238	4	4	4	20	9.38	0.0168067
Sample 3	CD63 antigen	P41731	Cd63	25.7	238	2	2	4	4	8.66	0.0168067
Sample 3	Adenine phosphoribosyltransferase	P08030	Aprt	19.7	180	3	3	3	21	5.3	0.0166667
Sample 3	Proteasome subunit alpha type-5	Q9Z2U1	Psma5	26.4	241	4	4	4	25	12.85	0.0165975
Sample 3	26S proteasome non-ATPase regulatory subunit 11	Q8BG32	Psmd11	47.4	422	7	7	7	19	9.04	0.0165877
Sample 3	Methyl-CpG-binding protein 2	Q9Z2D6	Mecp2	52.3	484	8	8	8	21	16.75	0.0165289
Sample 3	ATP-citrate synthase	Q91V92	Acly	119.7	1091	17	17	18	18	34.74	0.0164986
Sample 3	ADP-ribosylation factor-like protein 3	Q9WUL7	Arl3	20.5	182	3	3	3	29	6.52	0.0164835
Sample 3	60S ribosomal protein L35	Q6ZWV7	Rpl35	14.5	123	2	2	2	19	2.34	0.0162602
Sample 3	Phosphoserine aminotransferase	Q99K85	Psat1	40.4	370	6	6	6	21	9.17	0.0162162
Sample 3	Myosin-10	Q61879	Myh10	228.9	1976	29	23	32	18	61.38	0.0161943
Sample 3	26S proteasome non-ATPase regulatory subunit 14	O35593	Psmd14	34.6	310	5	5	5	36	5.61	0.016129
Sample 3	Phosphatidylethanolamine-binding protein 1	P70296	Pebp1	20.8	187	3	3	3	26	8.67	0.0160428
Sample 3	Heterogeneous nuclear ribonucleoproteins C1/C2	Q9Z204	Hnrnpc	34.4	313	5	5	5	19	11.12	0.0159744
Sample 3	Pre-mRNA-processing factor 19	Q99KP6	Prpf19	55.2	504	7	7	8	21	10.46	0.015873
Sample 3	60S ribosomal protein L9	P51410	Rpl9	21.9	192	3	3	3	23	7.94	0.015625
Sample 3	60S ribosomal protein L22	P67984	Rpl22	14.8	128	2	2	2	19	4.31	0.015625
Sample 3	26S proteasome non-ATPase regulatory subunit 6	Q99JI4	Psmd6	45.5	389	5	5	6	17	12.91	0.0154242
Sample 3	Carbamoyl-phosphate synthase [ammonia], mitochondrial	Q8C196	Cps1	164.5	1500	17	17	23	14	38.17	0.0153333
Sample 3	Serine/threonine-protein phosphatase PP1-beta catalytic subunit	P62141	Ppp1cb	37.2	327	5	2	5	19	7.36	0.0152905
Sample 3	Neuronal membrane glycoprotein M6-b	P35803	Gpm6b	36.2	328	4	4	5	16	10.78	0.0152439
Sample 3	Serine/threonine-protein phosphatase PP1-alpha catalytic subunit	P62137	Ppp1ca	37.5	330	5	1	5	19	5.97	0.0151515
Sample 3	40S ribosomal protein S12	P63323	Rps12	14.5	132	2	2	2	14	2.2	0.0151515
Sample 3	AP-2 complex subunit beta	Q9DBG3	Ap2b1	104.5	937	14	14	14	16	23.77	0.0149413
Sample 3	BTB/POZ domain-containing protein 17	Q9DB72	Btbd17	52.6	478	7	7	7	22	15.5	0.0146444
Sample 3	Eukaryotic initiation factor 4A-III	Q91VC3	Eif4a3	46.8	411	6	5	6	20	14.79	0.0145985
Sample 3	60S ribosomal protein L28	P41105	Rpl28	15.7	137	2	2	2	16	4.02	0.0145985
Sample 3	cAMP-dependent protein kinase type II-beta regulatory subunit	P31324	Prkar2b	46.1	416	6	6	6	20	10.6	0.0144231
Sample 3	2-amino-3-ketobutyrate coenzyme A ligase, mitochondrial	O88986	Gcat	44.9	416	4	4	6	13	6.28	0.0144231
Sample 3	Actin-related protein 3	Q99JY9	Actr3	47.3	418	6	6	6	23	9.86	0.0143541
Sample 3	26S proteasome regulatory subunit 6B	P54775	Psmc4	47.4	418	6	6	6	18	3.92	0.0143541
Sample 3	Cystatin-C	P21460	Cst3	15.5	140	2	2	2	24	4.91	0.0142857
Sample 3	Glycogen phosphorylase, brain form	Q8CI94	Pygb	96.7	843	10	7	12	15	18.44	0.0142349
Sample 3	Vacuolar protein sorting-associated protein 37B	Q8R0J7	Vps37b	31	285	4	4	4	26	9.95	0.0140351
Sample 3	Excitatory amino acid transporter 2	P43006	Slc1a2	62	572	7	7	8	14	15.6	0.013986
Sample 3	Ras-related protein Rab-5A	Q9CQD1	Rab5a	23.6	215	3	2	3	20	2.4	0.0139535
Sample 3	High mobility group protein B1	P63158	Hmgb1	24.9	215	3	3	3	18	4.52	0.0139535
Sample 3	Guanine nucleotide-binding protein G(q) subunit alpha	P21279	Gnaq	42.1	359	5	3	5	19	9.22	0.0139276
Sample 3	Eukaryotic translation initiation factor 3 subunit F	Q9DCH4	Eif3f	38	361	5	5	5	17	8.34	0.0138504
Sample 3	Propionyl-CoA carboxylase alpha chain, mitochondrial	Q91ZA3	Pcca	79.9	724	10	10	10	18	17.58	0.0138122
Sample 3	IST1 homolog	Q9CX00	Ist1	39.4	362	5	5	5	19	7.75	0.0138122
Sample 3	Sodium/potassium-transporting ATPase subunit beta-2	P14231	Atp1b2	33.3	290	3	3	4	10	7.82	0.0137931
Sample 3	Fructose-bisphosphate aldolase C	P05063	Aldoc	39.4	363	5	4	5	18	11.57	0.0137741
Sample 3	Coxsackievirus and adenovirus receptor homolog	P97792	Cxadr	39.9	365	4	4	5	10	7.79	0.0136986
Sample 3	Septin-5	Q9Z2Q6	Septin5	42.7	369	4	4	5	12	10.35	0.0135501
Sample 3	Rab GDP dissociation inhibitor beta	Q61598	Gdi2	50.5	445	6	4	6	20	11.82	0.0134831
Sample 3	Beta-centractin	Q8R5C5	Actr1b	42.3	376	4	1	5	21	10.52	0.0132979
Sample 3	26S proteasome non-ATPase regulatory subunit 13	Q9WVJ2	Psmd13	42.8	376	5	5	5	14	5.53	0.0132979
Sample 3	Brain acid soluble protein 1	Q91XV3	Basp1	22.1	226	3	3	3	26	7.73	0.0132743
Sample 3	Guanine nucleotide-binding protein subunit alpha-13	P27601	Gna13	44	377	4	3	5	13	6.82	0.0132626
Sample 3	SPARC	P07214	Sparc	34.4	302	4	4	4	16	10.53	0.013245
Sample 3	Neutral amino acid transporter A	O35874	Slc1a4	56	532	5	4	7	18	17.92	0.0131579
Sample 3	Sodium/potassium-transporting ATPase subunit beta-1	P14094	Atp1b1	35.2	304	4	4	4	12	7.69	0.0131579
Sample 3	D-3-phosphoglycerate dehydrogenase	Q61753	Phgdh	56.5	533	7	7	7	16	13.11	0.0131332
Sample 3	60S ribosomal protein L23a	P62751	Rpl23a	17.7	156	2	2	2	14	4.08	0.0128205
Sample 3	Tumor susceptibility gene 101 protein	Q61187	Tsg101	44.1	391	5	5	5	16	12.66	0.0127877
Sample 3	60S ribosomal protein L24	Q8BP67	Rpl24	17.8	157	2	2	2	11	4.98	0.0127389
Sample 3	Carboxypeptidase E	Q00493	Cpe	53.2	476	6	6	6	18	13	0.012605
Sample 3	Prostaglandin E synthase 3	Q9R0Q7	Ptges3	18.7	160	2	2	2	19	2.4	0.0125
Sample 3	Transcriptional activator protein Pur-alpha	P42669	Pura	34.9	321	4	3	4	17	4.42	0.0124611
Sample 3	Nuclear factor 1 X-type	P70257	Nfix	53.4	488	4	2	6	14	13.7	0.0122951
Sample 3	Mitotic checkpoint protein BUB3	Q9WVA3	Bub3	36.9	326	4	4	4	16	8.77	0.0122699
Sample 3	CB1 cannabinoid receptor-interacting protein 1	Q5M8N0	Cnrip1	18.6	164	2	2	2	24	2.44	0.0121951
Sample 3	Serine/arginine-rich splicing factor 3	P84104	Srsf3	19.3	164	2	1	2	13	3.28	0.0121951
Sample 3	V-type proton ATPase subunit D	P57746	Atp6v1d	28.4	247	3	3	3	15	4.59	0.0121457
Sample 3	Cytoplasmic dynein 1 heavy chain 1	Q9JHU4	Dync1h1	531.7	4644	53	53	56	15	91.67	0.0120586
Sample 3	Heterogeneous nuclear ribonucleoprotein F	Q9Z2X1	Hnrnpf	45.7	415	4	2	5	13	7.78	0.0120482
Sample 3	Malate dehydrogenase, cytoplasmic	P14152	Mdh1	36.5	334	4	4	4	15	8.83	0.011976
Sample 3	Hepatocyte cell adhesion molecule	Q640R3	Hepacam	46.3	418	5	5	5	17	7.31	0.0119617
Sample 3	Glycogen synthase kinase-3 beta	Q9WV60	Gsk3b	46.7	420	5	5	5	17	9.92	0.0119048
Sample 3	Phenylalanine--tRNA ligase beta subunit	Q9WUA2	Farsb	65.7	589	7	7	7	13	8.77	0.0118846
Sample 3	Phosphoglycerate mutase 1	Q9DBJ1	Pgam1	28.8	254	3	3	3	21	7.16	0.011811
Sample 3	Multifunctional protein ADE2	Q9DCL9	Paics	47	425	5	5	5	13	7.89	0.0117647
Sample 3	Translationally-controlled tumor protein	P63028	Tpt1	19.5	172	2	2	2	16	3.48	0.0116279
Sample 3	Splicing factor, proline- and glutamine-rich	Q8VIJ6	Sfpq	75.4	699	7	7	8	13	9.62	0.0114449
Sample 3	Coatomer subunit alpha	Q8CIE6	Copa	138.3	1224	14	14	14	15	25.3	0.0114379
Sample 3	Serine-threonine kinase receptor-associated protein	Q9Z1Z2	Strap	38.4	350	4	4	4	14	4.73	0.0114286
Sample 3	Probable ATP-dependent RNA helicase DDX5	Q61656	Ddx5	69.2	614	7	4	7	14	11.37	0.0114007
Sample 3	Alanine--tRNA ligase, cytoplasmic	Q8BGQ7	Aars1	106.8	968	11	11	11	12	14.9	0.0113636
Sample 3	26S proteasome regulatory subunit 4	P62192	Psmc1	49.2	440	5	4	5	14	8.93	0.0113636
Sample 3	Eukaryotic translation initiation factor 3 subunit H	Q91WK2	Eif3h	39.8	352	4	4	4	16	2.11	0.0113636
Sample 3	ATP-dependent RNA helicase DHX15	O35286	Dhx15	90.9	795	9	9	9	13	9.68	0.0113208
Sample 3	Vacuolar protein sorting-associated protein 35	Q9EQH3	Vps35	91.7	796	9	9	9	13	14.09	0.0113065
Sample 3	Peptidyl-prolyl cis-trans isomerase FKBP4	P30416	Fkbp4	51.5	458	5	5	5	17	6.43	0.010917
Sample 3	F-actin-capping protein subunit beta	P47757	Capzb	31.3	277	3	3	3	12	4	0.0108303
Sample 3	Annexin A7	Q07076	Anxa7	49.9	463	5	5	5	12	6.24	0.0107991
Sample 3	Heat shock 70 kDa protein 4	Q61316	Hspa4	94.1	841	9	8	9	13	9.78	0.0107015
Sample 3	Asparagine synthetase [glutamine-hydrolyzing]	Q61024	Asns	64.2	561	6	6	6	13	8.38	0.0106952
Sample 3	N(G),N(G)-dimethylarginine dimethylaminohydrolase 2	Q99LD8	Ddah2	29.6	285	3	3	3	20	6.91	0.0105263
Sample 3	Serine protease 23	Q9D6X6	Prss23	43	382	4	4	4	12	7.97	0.0104712
Sample 3	Serine protease HTRA1	Q9R118	Htra1	51.2	480	4	4	5	15	13.24	0.0104167
Sample 3	Galectin-3-binding protein	Q07797	Lgals3bp	64.5	577	6	6	6	16	9.22	0.0103986
Sample 3	Casein kinase II subunit alpha	Q60737	Csnk2a1	45.1	391	4	4	4	13	11.27	0.0102302
Sample 3	UMP-CMP kinase	Q9DBP5	Cmpk1	22.2	196	2	2	2	12	4.04	0.0102041
Sample 3	Protein shisa-4	Q8CA71	Shisa4	21.5	197	2	2	2	9	4.74	0.0101523
Sample 3	DnaJ homolog subfamily A member 1	P63037	Dnaja1	44.8	397	4	4	4	19	5.76	0.0100756
Sample 3	Spermidine synthase	Q64674	Srm	34	302	3	3	3	10	3.6	0.00993377
Sample 3	26S proteasome non-ATPase regulatory subunit 2	Q8VDM4	Psmd2	100.1	908	8	8	9	11	20.41	0.00991189
Sample 3	Neural cell adhesion molecule 1	P13595	Ncam1	119.4	1115	10	10	11	13	24.46	0.00986547
Sample 3	Synaptic vesicle membrane protein VAT-1 homolog	Q62465	Vat1	43.1	406	4	4	4	14	5.81	0.00985222
Sample 3	60S ribosomal protein L13a	P19253	Rpl13a	23.4	203	2	2	2	10	5.1	0.00985222
Sample 3	Ras-related protein R-Ras2	P62071	Rras2	23.4	204	2	1	2	11	4.42	0.00980392
Sample 3	Serine--tRNA ligase, cytoplasmic	P26638	Sars1	58.4	512	5	5	5	14	9.01	0.00976562
Sample 3	Ras-related protein Ral-A	P63321	Rala	23.5	206	2	2	2	13	2.09	0.00970874
Sample 3	Eukaryotic translation initiation factor 3 subunit A	P23116	Eif3a	161.8	1344	13	13	13	10	16.83	0.00967262
Sample 3	Phospholipid phosphatase 3	Q99JY8	Plpp3	35.2	312	3	3	3	11	4.94	0.00961538
Sample 3	Glycine--tRNA ligase	Q9CZD3	Gars1	81.8	729	7	7	7	13	7.67	0.00960219
Sample 3	Serine protease inhibitor A3N	Q91WP6	Serpina3n	46.7	418	4	4	4	13	4.17	0.00956938
Sample 3	Disco-interacting protein 2 homolog B	Q3UH60	Dip2b	171	1574	13	13	15	10	19.1	0.00952986
Sample 3	2',3'-cyclic-nucleotide 3'-phosphodiesterase	P16330	Cnp	47.1	420	4	4	4	10	9.8	0.00952381
Sample 3	Multivesicular body subunit 12B	Q6KAU4	Mvb12b	35.4	317	3	3	3	24	8.41	0.00946372
Sample 3	Glycine amidinotransferase, mitochondrial	Q9D964	Gatm	48.3	423	2	2	4	7	5.59	0.00945626
Sample 3	Kinesin heavy chain isoform 5C	P28738	Kif5c	109.2	956	9	5	9	12	15.22	0.00941423
Sample 3	DNA topoisomerase 2-beta	Q64511	Top2b	181.8	1612	14	8	15	10	19.8	0.00930521
Sample 3	Eukaryotic translation initiation factor 3 subunit I	Q9QZD9	Eif3i	36.4	325	3	3	3	11	6.51	0.00923077
Sample 3	Eukaryotic translation initiation factor 4E	P63073	Eif4e	25	217	2	2	2	10	2.12	0.00921659
Sample 3	Delta-aminolevulinic acid dehydratase	P10518	Alad	36	330	3	3	3	9	5.37	0.00909091
Sample 3	Vacuolar protein sorting-associated protein 28 homolog	Q9D1C8	Vps28	25.4	221	2	2	2	11	4.88	0.00904977
Sample 3	L-lactate dehydrogenase A chain	P06151	Ldha	36.5	332	3	2	3	13	9.14	0.00903614
Sample 3	Eukaryotic translation initiation factor 3 subunit E	P60229	Eif3e	52.2	445	4	4	4	13	9.09	0.00898876
Sample 3	V-type proton ATPase subunit E 1	P50518	Atp6v1e1	26.1	226	2	2	2	11	2.04	0.00884956
Sample 3	Platelet-activating factor acetylhydrolase IB subunit alpha2	Q61206	Pafah1b2	25.6	229	2	2	2	12	4.65	0.00873362
Sample 3	Platelet-activating factor acetylhydrolase IB subunit alpha1	Q61205	Pafah1b3	25.8	232	2	2	2	7	4.06	0.00862069
Sample 3	SUMO-activating enzyme subunit 1	Q9R1T2	Sae1	38.6	350	3	3	3	12	2.18	0.00857143
Sample 3	Drebrin	Q9QXS6	Dbn1	77.2	706	6	6	6	11	10.89	0.00849858
Sample 3	Heterogeneous nuclear ribonucleoproteins A2/B1	O88569	Hnrnpa2b1	37.4	353	3	3	3	12	4.31	0.00849858
Sample 3	Eukaryotic translation initiation factor 2 subunit 3, X-linked	Q9Z0N1	Eif2s3x	51	472	4	4	4	14	13.18	0.00847458
Sample 3	Aspartyl aminopeptidase	Q9Z2W0	Dnpep	52.2	473	4	4	4	11	9.4	0.00845666
Sample 3	Prolyl endopeptidase	Q9QUR6	Prep	80.7	710	6	6	6	12	6.91	0.0084507
Sample 3	Ataxin-10	P28658	Atxn10	53.7	475	4	4	4	11	4.76	0.00842105
Sample 3	Transcription intermediary factor 1-beta	Q62318	Trim28	88.8	834	7	7	7	17	13.46	0.00839329
Sample 3	Guanine nucleotide-binding protein subunit alpha-11	P21278	Gna11	42	359	3	1	3	9	4.04	0.00835655
Sample 3	Mannose-1-phosphate guanyltransferase beta	Q8BTZ7	Gmppb	39.9	360	3	3	3	12	3.6	0.00833333
Sample 3	Tryptophan--tRNA ligase, cytoplasmic	P32921	Wars1	54.3	481	4	4	4	12	8.73	0.00831601
Sample 3	WD repeat-containing protein 1	O88342	Wdr1	66.4	606	5	5	5	14	16.42	0.00825083
Sample 3	Fructose-bisphosphate aldolase B	Q91Y97	Aldob	39.5	364	3	2	3	11	7.2	0.00824176
Sample 3	Thiol S-methyltransferase METTL7B	Q9DD20	Mettl7b	28	244	2	2	2	3	2.25	0.00819672
Sample 3	Tetraspanin-6	O70401	Tspan6	27.3	245	2	2	2	10	2.64	0.00816327
Sample 3	Ubiquitin carboxyl-terminal hydrolase 5	P56399	Usp5	95.8	858	6	6	7	13	9.24	0.00815851
Sample 3	Actin-related protein 2/3 complex subunit 1A	Q9R0Q6	Arpc1a	41.6	370	3	3	3	9	2.49	0.00810811
Sample 3	Heterogeneous nuclear ribonucleoprotein A3	Q8BG05	Hnrnpa3	39.6	379	2	2	3	9	2.58	0.00791557
Sample 3	Phenylalanine--tRNA ligase alpha subunit	Q8C0C7	Farsa	57.6	508	4	4	4	10	10.02	0.00787402
Sample 3	Transferrin receptor protein 1	Q62351	Tfrc	85.7	763	6	6	6	8	7.73	0.0078637
Sample 3	60S ribosomal protein L8	P62918	Rpl8	28	257	2	2	2	7	2.94	0.0077821
Sample 3	Reticulon-1	Q8K0T0	Rtn1	83.5	780	3	2	6	4	14.46	0.00769231
Sample 3	Fibronectin	P11276	Fn1	272.4	2477	17	17	19	11	36.43	0.00767057
Sample 3	Cytoplasmic dynein 1 light intermediate chain 1	Q8R1Q8	Dync1li1	56.6	523	4	4	4	13	7.14	0.00764818
Sample 3	Endoplasmic reticulum chaperone BiP	P20029	Hspa5	72.4	655	4	3	5	8	7.71	0.00763359
Sample 3	Tenascin	Q80YX1	Tnc	231.7	2110	16	16	16	10	23.32	0.00758294
Sample 3	Tyrosine--tRNA ligase, cytoplasmic	Q91WQ3	Yars1	59.1	528	4	4	4	9	6.05	0.00757576
Sample 3	Obg-like ATPase 1	Q9CZ30	Ola1	44.7	396	3	3	3	12	4.48	0.00757576
Sample 3	Apolipoprotein A-I	Q00623	Apoa1	30.6	264	2	2	2	4	4.88	0.00757576
Sample 3	3-ketoacyl-CoA thiolase, mitochondrial	Q8BWT1	Acaa2	41.8	397	3	3	3	7	7.08	0.00755668
Sample 3	Nuclear factor 1 A-type	Q02780	Nfia	58.5	532	3	1	4	7	5.64	0.0075188
Sample 3	Serine/arginine-rich splicing factor 7	Q8BL97	Srsf7	30.8	267	2	1	2	9	3.81	0.00749064
Sample 3	Alpha-aminoadipic semialdehyde dehydrogenase	Q9DBF1	Aldh7a1	58.8	539	3	3	4	11	10.56	0.00742115
Sample 3	Cathepsin D	P18242	Ctsd	44.9	410	3	3	3	9	3.95	0.00731707
Sample 3	Transmembrane protein 106B	Q80X71	Tmem106b	31.2	275	2	2	2	11	4.58	0.00727273
Sample 3	ATP-dependent RNA helicase A	O70133	Dhx9	149.4	1380	10	10	10	8	17.77	0.00724638
Sample 3	Lupus La protein homolog	P32067	Ssb	47.7	415	3	3	3	9	4.24	0.00722892
Sample 3	Caspase-3	P70677	Casp3	31.5	277	2	2	2	6	2.14	0.00722022
Sample 3	Proteasome subunit beta type-7	P70195	Psmb7	29.9	277	2	2	2	9	2.04	0.00722022
Sample 3	Exportin-2	Q9ERK4	Cse1l	110.4	971	7	7	7	9	9.92	0.00720906
Sample 3	Phosphoglucomutase-1	Q9D0F9	Pgm1	61.4	562	4	4	4	7	4.22	0.00711744
Sample 3	Chondroitin sulfate proteoglycan 5	Q71M36	Cspg5	60.4	566	4	4	4	11	10.29	0.00706714
Sample 3	N(G),N(G)-dimethylarginine dimethylaminohydrolase 1	Q9CWS0	Ddah1	31.4	285	2	2	2	13	4.28	0.00701754
Sample 3	Dihydropyrimidinase-related protein 4	O35098	Dpysl4	61.9	572	4	2	4	8	9.41	0.00699301
Sample 3	Nucleolar protein 56	Q9D6Z1	Nop56	64.4	580	4	4	4	9	3.88	0.00689655
Sample 3	Septin-7	O55131	Septin7	50.5	436	3	3	3	9	6.22	0.00688073
Sample 3	Tissue factor	P20352	F3	32.9	294	2	2	2	11	5.33	0.00680272
Sample 3	26S proteasome regulatory subunit 6A	O88685	Psmc3	49.5	442	3	3	3	10	6.49	0.00678733
Sample 3	CTP synthase 1	P70698	Ctps1	66.6	591	4	4	4	9	4.22	0.00676819
Sample 3	Thiosulfate sulfurtransferase	P52196	Tst	33.4	297	2	2	2	7	5.18	0.00673401
Sample 3	Rab GDP dissociation inhibitor alpha	P50396	Gdi1	50.5	447	3	1	3	9	4.54	0.00671141
Sample 3	26S proteasome non-ATPase regulatory subunit 12	Q9D8W5	Psmd12	52.9	456	3	3	3	10	4.41	0.00657895
Sample 3	Prothrombin	P19221	F2	70.2	618	3	3	4	6	5.77	0.00647249
Sample 3	Integrin alpha-6	Q61739	Itga6	122.1	1091	7	7	7	8	14.78	0.00641613
Sample 3	Fumarylacetoacetate hydrolase domain-containing protein 2A	Q3TC72	Fahd2	34.7	313	2	2	2	8	2.6	0.00638978
Sample 3	Sodium- and chloride-dependent GABA transporter 3	P31650	Slc6a11	69.9	627	4	4	4	7	6.39	0.00637959
Sample 3	Inter-alpha-trypsin inhibitor heavy chain H2	Q61703	Itih2	105.9	946	6	6	6	7	12.83	0.00634249
Sample 3	Non-POU domain-containing octamer-binding protein	Q99K48	Nono	54.5	473	2	2	3	4	6.55	0.00634249
Sample 3	Annexin A4	P97429	Anxa4	35.9	319	2	2	2	7	3.16	0.00626959
Sample 3	Heterogeneous nuclear ribonucleoprotein U	Q8VEK3	Hnrnpu	87.9	800	5	5	5	11	3.78	0.00625
Sample 3	Kinesin-1 heavy chain	Q61768	Kif5b	109.5	963	6	2	6	8	12.82	0.00623053
Sample 3	Reticulon-3	Q9ES97	Rtn3	103.8	964	4	3	6	6	16.34	0.00622407
Sample 3	Probable ATP-dependent RNA helicase DDX6	P54823	Ddx6	54.2	483	3	3	3	7	6.84	0.00621118
Sample 3	Arginase-1	Q61176	Arg1	34.8	323	2	2	2	6	4.46	0.00619195
Sample 3	Probable ATP-dependent RNA helicase DDX17	Q501J6	Ddx17	72.4	650	4	1	4	7	7.54	0.00615385
Sample 3	Choline transporter-like protein 1	Q6X893	Slc44a1	73	653	2	2	4	5	4.51	0.00612557
Sample 3	Monocarboxylate transporter 1	P53986	Slc16a1	53.2	493	3	3	3	11	7.43	0.00608519
Sample 3	Reticulon-4	Q99P72	Rtn4	126.5	1162	7	7	7	8	10.11	0.0060241
Sample 3	Poly [ADP-ribose] polymerase 1	P11103	Parp1	113	1013	6	6	6	8	13.56	0.005923
Sample 3	SRSF protein kinase 2	O54781	Srpk2	76.7	681	4	4	4	8	6.61	0.00587372
Sample 3	Dihydropyrimidine dehydrogenase [NADP(+)]	Q8CHR6	Dpyd	111.2	1025	5	5	6	6	8.86	0.00585366
Sample 3	Ephrin-B1	P52795	Efnb1	37.8	345	2	2	2	7	2.82	0.0057971
Sample 3	Prominin-1	O54990	Prom1	97.1	867	5	5	5	9	13.29	0.00576701
Sample 3	Septin-2	P42208	Septin2	41.5	361	2	2	2	7	3.94	0.00554017
Sample 3	H-2 class I histocompatibility antigen, L-D alpha chain	P01897	H2-L	40.7	362	2	2	2	8	4.73	0.00552486
Sample 3	Neurochondrin	Q9Z0E0	Ncdn	78.8	729	4	4	4	6	6.98	0.00548697
Sample 3	Neuronal migration protein doublecortin	O88809	Dcx	40.6	366	2	2	2	7	5.04	0.00546448
Sample 3	H-2 class I histocompatibility antigen, K-W28 alpha chain	P03991	H2-K1	41.1	368	2	2	2	7	2.64	0.00543478
Sample 3	ATP synthase subunit alpha, mitochondrial	Q03265	Atp5f1a	59.7	553	3	3	3	7	6.29	0.00542495
Sample 3	Phosphoribosyl pyrophosphate synthase-associated protein 2	Q8R574	Prpsap2	40.9	369	2	2	2	7	3.72	0.00542005
Sample 3	Protein NDRG2	Q9QYG0	Ndrg2	40.8	371	2	2	2	10	5.47	0.00539084
Sample 3	Glucose-6-phosphate isomerase	P06745	Gpi	62.7	558	3	3	3	7	5.56	0.00537634
Sample 3	Glycerol kinase	Q64516	Gk	61.2	559	3	3	3	7	6.19	0.00536673
Sample 3	Disintegrin and metalloproteinase domain-containing protein 10	O35598	Adam10	83.9	749	4	4	4	7	6.96	0.00534045
Sample 3	Mitogen-activated protein kinase 3	Q63844	Mapk3	43	380	2	2	2	7	5.23	0.00526316
Sample 3	Aldehyde oxidase 1	O54754	Aox1	146.6	1333	5	5	7	4	18.01	0.00525131
Sample 3	Basigin	P18572	Bsg	42.4	389	2	2	2	6	5.07	0.00514139
Sample 3	Catenin beta-1	Q02248	Ctnnb1	85.4	781	4	3	4	10	2.72	0.00512164
Sample 3	Nucleosome assembly protein 1-like 1	P28656	Nap1l1	45.3	391	2	2	2	9	5.68	0.00511509
Sample 3	Myosin-9	Q8VDD5	Myh9	226.2	1960	10	4	10	6	13.14	0.00510204
Sample 3	Proliferation-associated protein 2G4	P50580	Pa2g4	43.7	394	2	2	2	5	3.84	0.00507614
Sample 3	ATP-binding cassette sub-family E member 1	P61222	Abce1	67.3	599	3	3	3	7	3.7	0.00500835
Sample 3	Netrin-1	O09118	Ntn1	67.8	604	3	3	3	7	4.78	0.00496689
Sample 3	EPM2A-interacting protein 1	Q8VEH5	Epm2aip1	70.1	606	3	3	3	10	4.96	0.0049505
Sample 3	Calsequestrin-1	O09165	Casq1	46.3	405	2	2	2	7	5.39	0.00493827
Sample 3	DnaJ homolog subfamily A member 2	Q9QYJ0	Dnaja2	45.7	412	2	2	2	5	2.69	0.00485437
Sample 3	Fumarylacetoacetase	P35505	Fah	46.1	419	2	2	2	7	4.35	0.00477327
Sample 3	U5 small nuclear ribonucleoprotein 200 kDa helicase	Q6P4T2	Snrnp200	244.4	2136	10	10	10	5	10.71	0.00468165
Sample 3	DNA topoisomerase 2-alpha	Q01320	Top2a	172.7	1528	7	1	7	5	14.8	0.00458115
Sample 3	Vacuolar protein sorting-associated protein 4A	Q8VEJ9	Vps4a	48.9	437	2	1	2	7	4.65	0.00457666
Sample 3	Arginine--tRNA ligase, cytoplasmic	Q9D0I9	Rars1	75.6	660	3	3	3	6	3.72	0.00454545
Sample 3	Platelet-activating factor acetylhydrolase	Q60963	Pla2g7	49.2	440	2	2	2	6	2.55	0.00454545
Sample 3	C-terminal-binding protein 1	O88712	Ctbp1	47.7	441	2	2	2	4	2.27	0.00453515
Sample 3	Vacuolar protein sorting-associated protein 4B	P46467	Vps4b	49.4	444	2	1	2	4	2.2	0.0045045
Sample 3	Cytoplasmic aconitate hydratase	P28271	Aco1	98.1	889	4	4	4	5	4.58	0.00449944
Sample 3	Urocanate hydratase	Q8VC12	Uroc1	74.5	676	3	3	3	6	4.89	0.00443787
Sample 3	Cytosolic 10-formyltetrahydrofolate dehydrogenase	Q8R0Y6	Aldh1l1	98.6	902	3	3	4	4	5.53	0.00443459
Sample 3	Acyl-CoA synthetase short-chain family member 3, mitochondrial	Q14DH7	Acss3	74.5	682	3	3	3	6	6.57	0.00439883
Sample 3	Eukaryotic translation initiation factor 3 subunit C	Q8R1B4	Eif3c	105.5	911	4	4	4	5	7.7	0.00439078
Sample 3	Serotransferrin	Q921I1	Tf	76.7	697	3	3	3	5	9.19	0.00430416
Sample 3	Choline transporter-like protein 2	Q8BY89	Slc44a2	80.1	706	3	3	3	5	6.55	0.00424929
Sample 3	FACT complex subunit SSRP1	Q08943	Ssrp1	80.8	708	3	3	3	6	7.82	0.00423729
Sample 3	Coronin-1C	Q9WUM4	Coro1c	53.1	474	2	2	2	6	5.99	0.00421941
Sample 3	EGF-like repeat and discoidin I-like domain-containing protein 3	O35474	Edil3	53.7	480	2	2	2	4	3.63	0.00416667
Sample 3	V-type proton ATPase subunit H	Q8BVE3	Atp6v1h	55.8	483	2	2	2	5	3.38	0.00414079
Sample 3	116 kDa U5 small nuclear ribonucleoprotein component	O08810	Eftud2	109.3	971	4	3	4	5	4.13	0.00411946
Sample 3	Serine/threonine-protein kinase DCLK1	Q9JLM8	Dclk1	84.1	756	3	3	3	6	7.83	0.00396825
Sample 3	Inosine-5'-monophosphate dehydrogenase 2	P24547	Impdh2	55.8	514	2	2	2	4	3.48	0.00389105
Sample 3	Dihydropyrimidinase	Q9EQF5	Dpys	56.7	519	2	2	2	4	4.33	0.00385356
Sample 3	Protein RCC2	Q8BK67	Rcc2	55.9	520	2	2	2	5	2.02	0.00384615
Sample 3	Paraspeckle component 1	Q8R326	Pspc1	58.7	523	2	2	2	8	2.14	0.00382409
Sample 3	FERM, ARHGEF and pleckstrin domain-containing protein 1	F8VPU2	Farp1	118.8	1048	3	3	4	5	10.53	0.00381679
Sample 3	Serine/threonine-protein phosphatase 2A 56 kDa regulatory subunit gamma isoform	Q60996	Ppp2r5c	60.8	524	2	2	2	5	2.57	0.00381679
Sample 3	Integrin alpha-3	Q62470	Itga3	116.7	1053	4	4	4	5	8.21	0.00379867
Sample 3	Protein tweety homolog 2	Q3TH73	Ttyh2	59	532	2	2	2	4	5.28	0.0037594
Sample 3	Copine-3	Q8BT60	Cpne3	59.5	533	2	2	2	5	2.47	0.00375235
Sample 3	Microtubule-associated protein 1B	P14873	Map1b	270.1	2464	9	7	9	5	14.19	0.0036526
Sample 3	Eukaryotic translation initiation factor 3 subunit D	O70194	Eif3d	63.9	548	2	2	2	9	2.73	0.00364964
Sample 3	Heat shock protein 105 kDa	Q61699	Hsph1	96.3	858	3	2	3	5	2.4	0.0034965
Sample 3	Desmoplakin	E9Q557	Dsp	332.7	2883	10	10	10	4	12.38	0.00346861
Sample 3	Coatomer subunit gamma-1	Q9QZE5	Copg1	97.5	874	3	3	3	5	4.69	0.00343249
Sample 3	Band 4.1-like protein 1	Q9Z2H5	Epb41l1	98.3	879	3	3	3	5	3.02	0.00341297
Sample 3	Sodium- and chloride-dependent GABA transporter 1	P31648	Slc6a1	67	599	2	2	2	6	4.26	0.0033389
Sample 3	Protein O-GlcNAcase	Q9EQQ9	Oga	103.1	916	3	3	3	3	3.62	0.00327511
Sample 3	Cullin-associated NEDD8-dissociated protein 1	Q6ZQ38	Cand1	136.2	1230	4	4	4	4	6.36	0.00325203
Sample 3	Coatomer subunit beta	Q9JIF7	Copb1	107	953	3	3	3	5	5.24	0.00314795
Sample 3	Eukaryotic peptide chain release factor GTP-binding subunit ERF3A	Q8R050	Gspt1	68.6	636	2	2	2	3	4.5	0.00314465
Sample 3	Protein arginine N-methyltransferase 5	Q8CIG8	Prmt5	72.6	637	2	2	2	4	2.03	0.00313972
Sample 3	Tubulin--tyrosine ligase-like protein 12	Q3UDE2	Ttll12	74	639	2	2	2	3	2.11	0.00312989
Sample 3	Splicing factor 3B subunit 1	Q99NB9	Sf3b1	145.7	1304	4	4	4	4	6.96	0.00306748
Sample 3	Metastasis-associated protein MTA2	Q9R190	Mta2	75	668	2	1	2	3	3.73	0.00299401
Sample 3	Contactin-1	P12960	Cntn1	113.3	1020	3	3	3	4	2.52	0.00294118
Sample 3	Adhesion G-protein coupled receptor G1	Q8K209	Adgrg1	77.2	687	2	2	2	3	4.41	0.00291121
Sample 3	GMP synthase [glutamine-hydrolyzing]	Q3THK7	Gmps	76.7	693	2	2	2	4	2.84	0.002886
Sample 3	Synapsin-1	O88935	Syn1	74.1	706	2	2	2	3	2.53	0.00283286
Sample 3	Exportin-1	Q6P5F9	Xpo1	123	1071	2	2	3	3	4.1	0.00280112
Sample 3	Plakophilin-1	P97350	Pkp1	80.8	728	2	2	2	4	5.31	0.00274725
Sample 3	Peroxisomal multifunctional enzyme type 2	P51660	Hsd17b4	79.4	735	2	2	2	3	4.16	0.00272109
Sample 3	Vascular cell adhesion protein 1	P29533	Vcam1	81.3	739	2	2	2	4	4.79	0.00270636
Sample 3	Dynamin-1-like protein	Q8K1M6	Dnm1l	82.6	742	2	2	2	4	2.31	0.00269542
Sample 3	Bifunctional glutamate/proline--tRNA ligase	Q8CGC7	Eprs1	170	1512	4	4	4	3	6.11	0.0026455
Sample 3	Aconitate hydratase, mitochondrial	Q99KI0	Aco2	85.4	780	2	2	2	3	2.03	0.0025641
Sample 3	Integrin alpha-7	Q61738	Itga7	129.2	1179	3	3	3	3	4.9	0.00254453
Sample 3	Splicing factor 3B subunit 3	Q921M3	Sf3b3	135.5	1217	3	3	3	4	6.13	0.00246508
Sample 3	Prolow-density lipoprotein receptor-related protein 1	Q91ZX7	Lrp1	504.4	4545	11	11	11	3	20.23	0.00242024
Sample 3	Cytoplasmic FMR1-interacting protein 2	Q5SQX6	Cyfip2	145.6	1253	3	3	3	3	5.07	0.00239425
Sample 3	Isoleucine--tRNA ligase, cytoplasmic	Q8BU30	Iars1	144.2	1262	3	3	3	4	4.14	0.00237718
Sample 3	Valine--tRNA ligase	Q9Z1Q9	Vars1	140.1	1263	2	2	3	3	8.09	0.0023753
Sample 3	Neurocan core protein	P55066	Ncan	137.1	1268	3	3	3	3	4.24	0.00236593
Sample 3	Dynactin subunit 1	O08788	Dctn1	141.6	1281	3	3	3	4	2.65	0.00234192
Sample 3	Complement C4-B	P01029	C4b	192.8	1738	4	4	4	2	3.69	0.0023015
Sample 3	Dimethylglycine dehydrogenase, mitochondrial	Q9DBT9	Dmgdh	97.2	869	2	2	2	3	2.12	0.0023015
Sample 3	Coatomer subunit beta'	O55029	Copb2	102.4	905	2	2	2	2	3.4	0.00220994
Sample 3	Pre-mRNA-processing factor 40 homolog A	Q9R1C7	Prpf40a	108.4	953	2	2	2	3	5.1	0.00209864
Sample 3	Importin-7	Q9EPL8	Ipo7	119.4	1038	2	2	2	2	4.18	0.00192678
Sample 3	Plasma membrane calcium-transporting ATPase 1	G5E829	Atp2b1	134.7	1220	2	2	2	3	4	0.00163934
Sample 3	Microtubule-associated protein 1A	Q9QYR6	Map1a	300	2776	3	1	3	1	4.56	0.00108069
Sample 3	Neurogenic locus notch homolog protein 1	Q01705	Notch1	270.7	2531	2	2	2	1	2.68	0.000790202
Sample 3	Ankyrin-2	Q8C8R3	Ank2	426	3898	3	3	3	1	7.5	0.000769625

## Sheet: Shared Proteins
Protein	Accession	GeneID	Mass							0
Histone H4	P62806	H4c1	11.4
Tubulin beta-2B chain	Q9CWF2	Tubb2b	49.9
Tubulin beta-2A chain	Q7TMM9	Tubb2a	49.9
Tubulin beta-5 chain	P99024	Tubb5	49.6
Tubulin beta-4B chain	P68372	Tubb4b	49.8
Tubulin beta-3 chain	Q9ERD7	Tubb3	50.4
Tubulin beta-4A chain	Q9D6F9	Tubb4a	49.6
Actin, cytoplasmic 2	P63260	Actg1	41.8
Actin, cytoplasmic 1	P60710	Actb	41.7
Tubulin alpha-4A chain	P68368	Tuba4a	49.9
Histone H3.2	P84228	H3c2	15.4
Histone H3.1	P68433	H3c1	15.4
Histone H1.2	P15864	H1-2	21.3
Histone H1.4	P43274	H1-4	22
Histone H1.3	P43277	H1-3	22.1
Barrier-to-autointegration factor	O54962	Banf1	10.1
Apolipoprotein E	P08226	Apoe	35.8
Keratin, type II cytoskeletal 5	Q922U2	Krt5	61.7
Cofilin-1	P18760	Cfl1	18.5
40S ribosomal protein S3	P62908	Rps3	26.7
40S ribosomal protein S4, X isoform	P62702	Rps4x	29.6
Glyceraldehyde-3-phosphate dehydrogenase	P16858	Gapdh	35.8
Histone H1.5	P43276	H1-5	22.6
Heat shock cognate 71 kDa protein	P63017	Hspa8	70.8
Keratin, type II cytoskeletal 6A	P50446	Krt6a	59.3
Catalase	P24270	Cat	59.8
Keratin, type I cytoskeletal 14	Q61781	Krt14	52.8
Adenosylhomocysteinase	P50247	Ahcy	47.7
40S ribosomal protein S3a	P97351	Rps3a	29.9
Peptidyl-prolyl cis-trans isomerase A	P17742	Ppia	18
Heat shock protein HSP 90-beta	P11499	Hsp90ab1	83.2
Dihydropyrimidinase-related protein 2	O08553	Dpysl2	62.2
Dihydropyrimidinase-related protein 1	P97427	Crmp1	62.1
Elongation factor 1-alpha 1	P10126	Eef1a1	50.1
Core histone macro-H2A.1	Q9QZQ8	Macroh2a1	39.7
Core histone macro-H2A.2	Q8CCK0	Macroh2a2	40.1
40S ribosomal protein S18	P62270	Rps18	17.7
Hemoglobin subunit alpha	P01942	Hba	15.1
Keratin, type I cytoskeletal 10	P02535	Krt10	57.7
40S ribosomal protein S11	P62281	Rps11	18.4
T-complex protein 1 subunit beta	P80314	Cct2	57.4
Histone H1.1	P43275	H1-1	21.8
Pyruvate kinase PKM	P52480	Pkm	57.8
Keratin, type I cytoskeletal 16	Q9Z2K1	Krt16	51.6
Keratin, type II cytoskeletal 79	Q8VED5	Krt79	57.5
Ras-related protein Rap-1b	Q99JI6	Rap1b	20.8
T-complex protein 1 subunit delta	P80315	Cct4	58
Dihydropyrimidinase-related protein 3	Q62188	Dpysl3	61.9
Clathrin heavy chain 1	Q68FD5	Cltc	191.4
T-complex protein 1 subunit theta	P42932	Cct8	59.5
T-complex protein 1 subunit eta	P80313	Cct7	59.6
GTP-binding nuclear protein Ran	P62827	Ran	24.4
Receptor of activated protein C kinase 1	P68040	Rack1	35.1
Eukaryotic initiation factor 4A-I	P60843	Eif4a1	46.1
T-complex protein 1 subunit alpha	P11983	Tcp1	60.4
40S ribosomal protein S12	P63323	Rps12	14.5
Keratin, type II cytoskeletal 2 epidermal	Q3TTY5	Krt2	70.9
40S ribosomal protein S13	P62301	Rps13	17.2
T-complex protein 1 subunit gamma	P80318	Cct3	60.6
Transitional endoplasmic reticulum ATPase	Q01853	Vcp	89.3
Creatine kinase B-type	Q04447	Ckb	42.7
Isocitrate dehydrogenase [NADP] cytoplasmic	O88844	Idh1	46.6
Ras-related protein Rap-1A	P62835	Rap1a	21
14-3-3 protein beta/alpha	Q9CQV8	Ywhab	28.1
Hepatoma-derived growth factor-related protein 3	Q9JMG7	Hdgfl3	22.4
Keratin, type II cytoskeletal 2 oral	Q3UV17	Krt76	62.8
T-complex protein 1 subunit epsilon	P80316	Cct5	59.6
40S ribosomal protein S15a	P62245	Rps15a	14.8
14-3-3 protein zeta/delta	P63101	Ywhaz	27.8
Hemoglobin subunit beta-1	P02088	Hbb-b1	15.8
14-3-3 protein theta	P68254	Ywhaq	27.8
60S ribosomal protein L6	P47911	Rpl6	33.5
14-3-3 protein gamma	P61982	Ywhag	28.3
60S ribosomal protein L5	P47962	Rpl5	34.4
Glia-derived nexin	Q07235	Serpine2	44.2
Syntenin-1	O08992	Sdcbp	32.4
Alpha-enolase	P17182	Eno1	47.1
Keratin, type II cytoskeletal 1b	Q6IFZ6	Krt77	61.3
60S ribosomal protein L7	P14148	Rpl7	31.4
40S ribosomal protein S17	P63276	Rps17	15.5
Clusterin	Q06890	Clu	51.6
Heterochromatin protein 1-binding protein 3	Q3TEA8	Hp1bp3	60.8
Keratin, type I cytoskeletal 42	Q6IFX2	Krt42	50.1
Dihydropyrimidinase-related protein 5	Q9EQF6	Dpysl5	61.5
Glutamate dehydrogenase 1, mitochondrial	P26443	Glud1	61.3
14-3-3 protein epsilon	P62259	Ywhae	29.2
40S ribosomal protein S16	P14131	Rps16	16.4
Heat shock protein HSP 90-alpha	P07901	Hsp90aa1	84.7
Destrin	Q9R0P5	Dstn	18.5
Neuronal membrane glycoprotein M6-a	P35802	Gpm6a	31.1
Guanine nucleotide-binding protein G(o) subunit alpha	P18872	Gnao1	40.1
Phosphoglycerate kinase 1	P09411	Pgk1	44.5
T-complex protein 1 subunit zeta	P80317	Cct6a	58
60S ribosomal protein L7a	P12970	Rpl7a	30
Proteasome subunit alpha type-7	Q9Z2U0	Psma7	27.8
60S ribosomal protein L30	P62889	Rpl30	12.8
40S ribosomal protein S26	P62855	Rps26	13
Fatty acid-binding protein 5	Q05816	Fabp5	15.1
Proteasome subunit alpha type-2	P49722	Psma2	25.9
Ubiquitin-like modifier-activating enzyme 1	Q02053	Uba1	117.7
Fascin	Q61553	Fscn1	54.5
Peroxiredoxin-2	Q61171	Prdx2	21.8
Elongation factor 2	P58252	Eef2	95.3
Guanine nucleotide-binding protein G(I)/G(S)/G(T) subunit beta-2	P62880	Gnb2	37.3
Lactadherin	P21956	Mfge8	51.2
Ferritin heavy chain	P09528	Fth1	21.1
Ubiquitin carboxyl-terminal hydrolase isozyme L1	Q9R0P9	Uchl1	24.8
Ferritin light chain 1	P29391	Ftl1	20.8
Keratin, type II cytoskeletal 1	P04104	Krt1	65.6
40S ribosomal protein S8	P62242	Rps8	24.2
Hemopexin	Q91X72	Hpx	51.3
40S ribosomal protein SA	P14206	Rpsa	32.8
Programmed cell death 6-interacting protein	Q9WU78	Pdcd6ip	96
Cell division control protein 42 homolog	P60766	Cdc42	21.2
Guanine nucleotide-binding protein G(I)/G(S)/G(T) subunit beta-1	P62874	Gnb1	37.4
Ras-related C3 botulinum toxin substrate 1	P63001	Rac1	21.4
Aldehyde dehydrogenase, mitochondrial	P47738	Aldh2	56.5
Serine/threonine-protein phosphatase 2A 65 kDa regulatory subunit A alpha isoform	Q76MZ3	Ppp2r1a	65.3
Proteasome subunit alpha type-1	Q9R1P4	Psma1	29.5
Fatty acid-binding protein, brain	P51880	Fabp7	14.9
Transketolase	P40142	Tkt	67.6
Glycogen phosphorylase, liver form	Q9ET01	Pygl	97.4
UDP-glucose 6-dehydrogenase	O70475	Ugdh	54.8
ADP-ribosylation factor 5	P84084	Arf5	20.5
60S ribosomal protein L28	P41105	Rpl28	15.7
40S ribosomal protein S28	P62858	Rps28	7.8
Elongation factor 1-alpha 2	P62631	Eef1a2	50.4
DNA topoisomerase 1	Q04750	Top1	90.8
60S ribosomal protein L4	Q9D8E6	Rpl4	47.1
60S ribosomal protein L12	P35979	Rpl12	17.8
Small nuclear ribonucleoprotein Sm D2	P62317	Snrpd2	13.5
40S ribosomal protein S23	P62267	Rps23	15.8
Aldehyde dehydrogenase, cytosolic 1	O35945	Aldh1a7	54.6
ATP synthase subunit beta, mitochondrial	P56480	Atp5f1b	56.3
60S ribosomal protein L14	Q9CR57	Rpl14	23.5
Transforming protein RhoA	Q9QUI0	Rhoa	21.8
40S ribosomal protein S19	Q9CZX8	Rps19	16.1
40S ribosomal protein S7	P62082	Rps7	22.1
Fructose-bisphosphate aldolase A	P05064	Aldoa	39.3
Hemoglobin subunit beta-2	P02089	Hbb-b2	15.9
Proteasome subunit alpha type-6	Q9QUM9	Psma6	27.4
Peroxiredoxin-6	O08709	Prdx6	24.9
40S ribosomal protein S6	P62754	Rps6	28.7
Ras-related protein Rab-10	P61027	Rab10	22.5
Moesin	P26041	Msn	67.7
60S ribosomal protein L3	P27659	Rpl3	46.1
Guanine nucleotide-binding protein G(i) subunit alpha-2	P08752	Gnai2	40.5
Proteasome subunit alpha type-3	O70435	Psma3	28.4
40S ribosomal protein S5	P97461	Rps5	22.9
Ras-related protein Rab-1A	P62821	Rab1A	22.7
Elongation factor 1-gamma	Q9D8N0	Eef1g	50
Heterogeneous nuclear ribonucleoprotein K	P61979	Hnrnpk	50.9
Excitatory amino acid transporter 1	P56564	Slc1a3	59.6
CD81 antigen	P35762	Cd81	25.8
60S ribosomal protein L17	Q9CPR4	Rpl17	21.4
Proteasome subunit beta type-5	O55234	Psmb5	28.5
Protein tweety homolog 1	Q9D3A9	Ttyh1	49
40S ribosomal protein S2	P25444	Rps2	31.2
Sodium/potassium-transporting ATPase subunit alpha-3	Q6PIC6	Atp1a3	111.6
60S ribosomal protein L21	O09167	Rpl21	18.6
Y-box-binding protein 1	P62960	Ybx1	35.7
Ras-related protein Rab-14	Q91V41	Rab14	23.9
Eukaryotic initiation factor 4A-II	P10630	Eif4a2	46.4
Keratin, type II cytoskeletal 72	Q6IME9	Krt72	56.7
Sodium/potassium-transporting ATPase subunit alpha-2	Q6PIE5	Atp1a2	112.1
Sodium/potassium-transporting ATPase subunit alpha-1	Q8VDN2	Atp1a1	112.9
Histone H1.0	P10922	H1-0	20.8
Aldehyde dehydrogenase 1A1	P24549	Aldh1a1	54.4
L-lactate dehydrogenase B chain	P16125	Ldhb	36.5
26S proteasome non-ATPase regulatory subunit 3	P14685	Psmd3	60.7
CD9 antigen	P40240	Cd9	25.2
60 kDa heat shock protein, mitochondrial	P63038	Hspd1	60.9
60S ribosomal protein L26	P61255	Rpl26	17.2
Antithrombin-III	P32261	Serpinc1	52
Heterogeneous nuclear ribonucleoprotein A1	P49312	Hnrnpa1	34.2
4F2 cell-surface antigen heavy chain	P10852	Slc3a2	58.3
Proteasome subunit beta type-3	Q9R1P1	Psmb3	22.9
Ezrin	P26040	Ezr	69.4
60S ribosomal protein L18a	P62717	Rpl18a	20.7
Pre-mRNA-processing factor 19	Q99KP6	Prpf19	55.2
EH domain-containing protein 1	Q9WVK4	Ehd1	60.6
Serine/threonine-protein phosphatase PP1-alpha catalytic subunit	P62137	Ppp1ca	37.5
Proteasome subunit beta type-1	O09061	Psmb1	26.4
40S ribosomal protein S14	P62264	Rps14	16.3
Sodium/potassium-transporting ATPase subunit beta-1	P14094	Atp1b1	35.2
Annexin A6	P14824	Anxa6	75.8
Eukaryotic translation initiation factor 5A-1	P63242	Eif5a	16.8
Annexin A2	P07356	Anxa2	38.7
V-type proton ATPase catalytic subunit A	P50516	Atp6v1a	68.3
40S ribosomal protein S25	P62852	Rps25	13.7
Small nuclear ribonucleoprotein Sm D3	P62320	Snrpd3	13.9
Heterogeneous nuclear ribonucleoprotein A/B	Q99020	Hnrnpab	30.8
60S acidic ribosomal protein P0	P14869	Rplp0	34.2
Transcriptional activator protein Pur-beta	O35295	Purb	33.9
Argininosuccinate lyase	Q91YI0	Asl	51.7
Cofilin-2	P45591	Cfl2	18.7
Complement C3	P01027	C3	186.4
Protein arginine N-methyltransferase 1	Q9JIF0	Prmt1	42.4
Insulin-like growth factor-binding protein 2	P47877	Igfbp2	32.8
60S ribosomal protein L27	P61358	Rpl27	15.8
V-type proton ATPase subunit B, brain isoform	P62814	Atp6v1b2	56.5
BRO1 domain-containing protein BROX	Q8K2Q7	Brox	46.2
Ras-related protein Ral-A	P63321	Rala	23.5
26S proteasome non-ATPase regulatory subunit 14	O35593	Psmd14	34.6
Ras-related protein Rab-8A	P55258	Rab8a	23.7
Cytosolic acyl coenzyme A thioester hydrolase	Q91V12	Acot7	42.5
cAMP-dependent protein kinase type II-beta regulatory subunit	P31324	Prkar2b	46.1
Protein tweety homolog 3	Q6P5F7	Ttyh3	57.7
Synaptotagmin-1	P46096	Syt1	47.4
4-trimethylaminobutyraldehyde dehydrogenase	Q9JLJ2	Aldh9a1	53.5
Ras-related protein Rab-2A	P53994	Rab2a	23.5
Guanine nucleotide-binding protein G(i) subunit alpha-3	Q9DC51	Gnai3	40.5
Junction plakoglobin	Q02257	Jup	81.7
60S ribosomal protein L11	Q9CXW4	Rpl11	20.2
Serine/threonine-protein phosphatase PP1-gamma catalytic subunit	P63087	Ppp1cc	37
Guanine nucleotide-binding protein G(q) subunit alpha	P21279	Gnaq	42.1
Immunoglobulin superfamily member 8	Q8R366	Igsf8	65
Ras-related protein Rab-5C	P35278	Rab5c	23.4
Serine/threonine-protein phosphatase PP1-beta catalytic subunit	P62141	Ppp1cb	37.2
Glutathione S-transferase Mu 1	P10649	Gstm1	26
Nucleophosmin	Q61937	Npm1	32.5
Ras-related protein Rab-3A	P63011	Rab3a	25
Rab GDP dissociation inhibitor beta	Q61598	Gdi2	50.5
Hydroxymethylglutaryl-CoA synthase, cytoplasmic	Q8JZK9	Hmgcs1	57.5
3-hydroxyacyl-CoA dehydrogenase type-2	O08756	Hsd17b10	27.4
Proteasome subunit alpha type-4	Q9R1P0	Psma4	29.5
AP-2 complex subunit beta	Q9DBG3	Ap2b1	104.5
Alpha-centractin	P61164	Actr1a	42.6
Tumor susceptibility gene 101 protein	Q61187	Tsg101	44.1
Casein kinase II subunit alpha	Q60737	Csnk2a1	45.1
Ornithine transcarbamylase, mitochondrial	P11725	Otc	39.7
Heterogeneous nuclear ribonucleoprotein D0	Q60668	Hnrnpd	38.3
Septin-7	O55131	Septin7	50.5
40S ribosomal protein S20	P60867	Rps20	13.4
Proteasome subunit beta type-6	Q60692	Psmb6	25.4
OX-2 membrane glycoprotein	O54901	Cd200	31.2
Annexin A5	P48036	Anxa5	35.7
Ras-related protein Rab-35	Q6PHN9	Rab35	23
Proteasome subunit beta type-2	Q9R1P3	Psmb2	22.9
2-aminomuconic semialdehyde dehydrogenase	Q8BH00	Aldh8a1	53.6
Phosphoserine aminotransferase	Q99K85	Psat1	40.4
Ras-related protein Rab-7a	P51150	Rab7a	23.5
Enoyl-CoA hydratase, mitochondrial	Q8BH95	Echs1	31.5
RuvB-like 1	P60122	Ruvbl1	50.2
Triosephosphate isomerase	P17751	Tpi1	26.7
Aspartate--tRNA ligase, cytoplasmic	Q922B2	Dars1	57.1
Actin-related protein 3	Q99JY9	Actr3	47.3
Vacuolar protein sorting-associated protein 35	Q9EQH3	Vps35	91.7
40S ribosomal protein S27	Q6ZWU9	Rps27	9.5
26S proteasome non-ATPase regulatory subunit 11	Q8BG32	Psmd11	47.4
Malate dehydrogenase, mitochondrial	P08249	Mdh2	35.6
Phosphoglycerate mutase 1	Q9DBJ1	Pgam1	28.8
Syntaxin-binding protein 1	O08599	Stxbp1	67.5
26S proteasome regulatory subunit 7	P46471	Psmc2	48.6
60S ribosomal protein L10a	P53026	Rpl10a	24.9
Acyl-CoA-binding protein	P31786	Dbi	10
Excitatory amino acid transporter 2	P43006	Slc1a2	62
Proteasome subunit beta type-4	P99026	Psmb4	29.1
Nucleolin	P09405	Ncl	76.7
Na(+)/H(+) exchange regulatory cofactor NHE-RF1	P70441	Slc9a3r1	38.6
Charged multivesicular body protein 4b	Q9D8B3	Chmp4b	24.9
Betaine--homocysteine S-methyltransferase 1	O35490	Bhmt	45
Fructose-bisphosphate aldolase C	P05063	Aldoc	39.4
Coxsackievirus and adenovirus receptor homolog	P97792	Cxadr	39.9
2',3'-cyclic-nucleotide 3'-phosphodiesterase	P16330	Cnp	47.1
Eukaryotic translation initiation factor 3 subunit L	Q8QZY1	Eif3l	66.6
Vacuolar protein sorting-associated protein 37B	Q8R0J7	Vps37b	31
Spliceosome RNA helicase Ddx39b	Q9Z1N5	Ddx39b	49
60S ribosomal protein L9	P51410	Rpl9	21.9
Proteasome subunit alpha type-5	Q9Z2U1	Psma5	26.4
26S proteasome regulatory subunit 6A	O88685	Psmc3	49.5
Propionyl-CoA carboxylase beta chain, mitochondrial	Q99MN9	Pccb	58.4
AP-2 complex subunit alpha-2	P17427	Ap2a2	104
DnaJ homolog subfamily A member 1	P63037	Dnaja1	44.8
Peroxiredoxin-1	P35700	Prdx1	22.2
26S proteasome regulatory subunit 8	P62196	Psmc5	45.6
60S ribosomal protein L8	P62918	Rpl8	28
Myristoylated alanine-rich C-kinase substrate	P26645	Marcks	29.6
ATP-citrate synthase	Q91V92	Acly	119.7
60S ribosomal protein L23a	P62751	Rpl23a	17.7
Glutathione S-transferase P 1	P19157	Gstp1	23.6
Multivesicular body subunit 12B	Q6KAU4	Mvb12b	35.4
Multifunctional protein ADE2	Q9DCL9	Paics	47
Arginase-1	Q61176	Arg1	34.8
AP-2 complex subunit alpha-1	P17426	Ap2a1	107.6
Mitotic checkpoint protein BUB3	Q9WVA3	Bub3	36.9
Myosin-10	Q61879	Myh10	228.9
Platelet-activating factor acetylhydrolase	Q60963	Pla2g7	49.2
Vacuolar protein sorting-associated protein 28 homolog	Q9D1C8	Vps28	25.4
L-lactate dehydrogenase A chain	P06151	Ldha	36.5
Propionyl-CoA carboxylase alpha chain, mitochondrial	Q91ZA3	Pcca	79.9
Probable ATP-dependent RNA helicase DDX5	Q61656	Ddx5	69.2
Rab GDP dissociation inhibitor alpha	P50396	Gdi1	50.5
Glycogen phosphorylase, brain form	Q8CI94	Pygb	96.7
Brain acid soluble protein 1	Q91XV3	Basp1	22.1
Fatty acid synthase	P19096	Fasn	272.3
60S acidic ribosomal protein P1	P47955	Rplp1	11.5
N(G),N(G)-dimethylarginine dimethylaminohydrolase 1	Q9CWS0	Ddah1	31.4
Carbamoyl-phosphate synthase [ammonia], mitochondrial	Q8C196	Cps1	164.5
RuvB-like 2	Q9WTM5	Ruvbl2	51.1
Citrate synthase, mitochondrial	Q9CZU6	Cs	51.7
Sodium/potassium-transporting ATPase subunit beta-2	P14231	Atp1b2	33.3
60S ribosomal protein L34	Q9D1R9	Rpl34	13.3
Heterogeneous nuclear ribonucleoproteins A2/B1	O88569	Hnrnpa2b1	37.4
Carboxypeptidase E	Q00493	Cpe	53.2
Hepatocyte cell adhesion molecule	Q640R3	Hepacam	46.3
IST1 homolog	Q9CX00	Ist1	39.4
AP-2 complex subunit mu	P84091	Ap2m1	49.6
Phosphatidylethanolamine-binding protein 1	P70296	Pebp1	20.8
Phospholipid phosphatase 3	Q99JY8	Plpp3	35.2
26S proteasome regulatory subunit 4	P62192	Psmc1	49.2
Heterogeneous nuclear ribonucleoprotein A3	Q8BG05	Hnrnpa3	39.6
Phenylalanine--tRNA ligase alpha subunit	Q8C0C7	Farsa	57.6
Eukaryotic translation initiation factor 3 subunit A	P23116	Eif3a	161.8
26S proteasome non-ATPase regulatory subunit 6	Q99JI4	Psmd6	45.5
Peptidyl-prolyl cis-trans isomerase FKBP4	P30416	Fkbp4	51.5
Endoplasmic reticulum chaperone BiP	P20029	Hspa5	72.4
D-3-phosphoglycerate dehydrogenase	Q61753	Phgdh	56.5
Synaptic vesicle membrane protein VAT-1 homolog	Q62465	Vat1	43.1
60S ribosomal protein L13a	P19253	Rpl13a	23.4
Proteasome subunit beta type-7	P70195	Psmb7	29.9
2-amino-3-ketobutyrate coenzyme A ligase, mitochondrial	O88986	Gcat	44.9
Cytosolic 10-formyltetrahydrofolate dehydrogenase	Q8R0Y6	Aldh1l1	98.6
Glycogen synthase kinase-3 beta	Q9WV60	Gsk3b	46.7
60S ribosomal protein L23	P62830	Rpl23	14.9
Cystatin-C	P21460	Cst3	15.5
Heat shock 70 kDa protein 4	Q61316	Hspa4	94.1
Glycine amidinotransferase, mitochondrial	Q9D964	Gatm	48.3
Poly(rC)-binding protein 1	P60335	Pcbp1	37.5
Ras-related protein Rab-5A	Q9CQD1	Rab5a	23.6
Integrin beta-1	P09055	Itgb1	88.2
Fructose-bisphosphate aldolase B	Q91Y97	Aldob	39.5
Prostaglandin F2 receptor negative regulator	Q9WV91	Ptgfrn	98.7
Actin-related protein 2/3 complex subunit 1A	Q9R0Q6	Arpc1a	41.6
Alanine--tRNA ligase, cytoplasmic	Q8BGQ7	Aars1	106.8
Calmodulin-2	P0DP27	Calm2	16.8
PC4 and SFRS1-interacting protein	Q99JF8	Psip1	59.7
Coatomer subunit alpha	Q8CIE6	Copa	138.3
Proliferation-associated protein 2G4	P50580	Pa2g4	43.7
Aspartyl aminopeptidase	Q9Z2W0	Dnpep	52.2
CD63 antigen	P41731	Cd63	25.7
3-ketoacyl-CoA thiolase, mitochondrial	Q8BWT1	Acaa2	41.8
BTB/POZ domain-containing protein 17	Q9DB72	Btbd17	52.6
Annexin A4	P97429	Anxa4	35.9
Glycerol kinase	Q64516	Gk	61.2
Serine protease HTRA1	Q9R118	Htra1	51.2
Asparagine synthetase [glutamine-hydrolyzing]	Q61024	Asns	64.2
V-type proton ATPase subunit H	Q8BVE3	Atp6v1h	55.8
Glycine--tRNA ligase	Q9CZD3	Gars1	81.8
Lupus La protein homolog	P32067	Ssb	47.7
Disintegrin and metalloproteinase domain-containing protein 10	O35598	Adam10	83.9
Transcription intermediary factor 1-beta	Q62318	Trim28	88.8
26S proteasome regulatory subunit 6B	P54775	Psmc4	47.4
Tripeptidyl-peptidase 2	Q64514	Tpp2	139.8
Transferrin receptor protein 1	Q62351	Tfrc	85.7
Splicing factor, proline- and glutamine-rich	Q8VIJ6	Sfpq	75.4
Neutral amino acid transporter A	O35874	Slc1a4	56
Heterogeneous nuclear ribonucleoprotein U	Q8VEK3	Hnrnpu	87.9
Alpha-aminoadipic semialdehyde dehydrogenase	Q9DBF1	Aldh7a1	58.8
Eukaryotic translation initiation factor 3 subunit F	Q9DCH4	Eif3f	38
26S proteasome non-ATPase regulatory subunit 2	Q8VDM4	Psmd2	100.1
F-actin-capping protein subunit beta	P47757	Capzb	31.3
Annexin A7	Q07076	Anxa7	49.9
Protein NDRG2	Q9QYG0	Ndrg2	40.8
Phosphoglucomutase-1	Q9D0F9	Pgm1	61.4
Guanine nucleotide-binding protein subunit alpha-13	P27601	Gna13	44
Tryptophan--tRNA ligase, cytoplasmic	P32921	Wars1	54.3
Probable ATP-dependent RNA helicase DDX6	P54823	Ddx6	54.2
Catenin beta-1	Q02248	Ctnnb1	85.4
Protein shisa-4	Q8CA71	Shisa4	21.5
ATP-dependent RNA helicase A	O70133	Dhx9	149.4
Thiosulfate sulfurtransferase	P52196	Tst	33.4
WD repeat-containing protein 1	O88342	Wdr1	66.4
Ras-related protein R-Ras2	P62071	Rras2	23.4
Desmoplakin	E9Q557	Dsp	332.7
Heterogeneous nuclear ribonucleoprotein F	Q9Z2X1	Hnrnpf	45.7
Heterogeneous nuclear ribonucleoproteins C1/C2	Q9Z204	Hnrnpc	34.4
Fumarylacetoacetate hydrolase domain-containing protein 2A	Q3TC72	Fahd2	34.7
Sodium- and chloride-dependent GABA transporter 3	P31650	Slc6a11	69.9
Reticulon-4	Q99P72	Rtn4	126.5
Ubiquitin carboxyl-terminal hydrolase 5	P56399	Usp5	95.8
Eukaryotic translation initiation factor 4E	P63073	Eif4e	25
Neuronal membrane glycoprotein M6-b	P35803	Gpm6b	36.2
Delta-aminolevulinic acid dehydratase	P10518	Alad	36
Malate dehydrogenase, cytoplasmic	P14152	Mdh1	36.5
Cytoplasmic dynein 1 heavy chain 1	Q9JHU4	Dync1h1	531.7
Acyl-CoA synthetase short-chain family member 3, mitochondrial	Q14DH7	Acss3	74.5
Platelet-activating factor acetylhydrolase IB subunit alpha2	Q61206	Pafah1b2	25.6
Eukaryotic translation initiation factor 3 subunit H	Q91WK2	Eif3h	39.8
Choline transporter-like protein 2	Q8BY89	Slc44a2	80.1
EGF-like repeat and discoidin I-like domain-containing protein 3	O35474	Edil3	53.7
Septin-2	P42208	Septin2	41.5
Tetraspanin-6	O70401	Tspan6	27.3
Septin-5	Q9Z2Q6	Septin5	42.7
Cytoplasmic aconitate hydratase	P28271	Aco1	98.1
Coatomer subunit beta'	O55029	Copb2	102.4
Nucleosome assembly protein 1-like 1	P28656	Nap1l1	45.3
Splicing factor 3B subunit 1	Q99NB9	Sf3b1	145.7
Choline transporter-like protein 1	Q6X893	Slc44a1	73
Apolipoprotein A-I	Q00623	Apoa1	30.6
Reticulon-3	Q9ES97	Rtn3	103.8
Prominin-1	O54990	Prom1	97.1
Reticulon-1	Q8K0T0	Rtn1	83.5
Ephrin-B1	P52795	Efnb1	37.8
Glucose-6-phosphate isomerase	P06745	Gpi	62.7
Aldehyde oxidase 1	O54754	Aox1	146.6
Dihydropyrimidinase-related protein 4	O35098	Dpysl4	61.9
Disco-interacting protein 2 homolog B	Q3UH60	Dip2b	171
Fumarylacetoacetase	P35505	Fah	46.1
Myosin-9	Q8VDD5	Myh9	226.2
Integrin alpha-6	Q61739	Itga6	122.1
Urocanate hydratase	Q8VC12	Uroc1	74.5
Serotransferrin	Q921I1	Tf	76.7
Inter-alpha-trypsin inhibitor heavy chain H2	Q61703	Itih2	105.9
Monocarboxylate transporter 1	P53986	Slc16a1	53.2
Dihydropyrimidine dehydrogenase [NADP(+)]	Q8CHR6	Dpyd	111.2
Protein tweety homolog 2	Q3TH73	Ttyh2	59
Microtubule-associated protein 1B	P14873	Map1b	270.1
Neural cell adhesion molecule 1	P13595	Ncam1	119.4
Chondroitin sulfate proteoglycan 5	Q71M36	Cspg5	60.4
Complement C4-B	P01029	C4b	192.8
Sodium- and chloride-dependent GABA transporter 1	P31648	Slc6a1	67
Cullin-associated NEDD8-dissociated protein 1	Q6ZQ38	Cand1	136.2
Adhesion G-protein coupled receptor G1	Q8K209	Adgrg1	77.2
FERM, ARHGEF and pleckstrin domain-containing protein 1	F8VPU2	Farp1	118.8
Plakophilin-1	P97350	Pkp1	80.8
Alpha-2-macroglobulin-P	Q6GQT1	A2m	164.2
Cytoplasmic FMR1-interacting protein 2	Q5SQX6	Cyfip2	145.6
Valine--tRNA ligase	Q9Z1Q9	Vars1	140.1
