# Supplementary material for: Extracellular Vesicles-Dependent Secretion Regulates Intracellular CYFIP2 Protein Homeostasis in Cortical Neurons
Source: Biomedicines. 2025 Oct 15;13(10):2518. doi: 10.3390/biomedicines13102518 (PMC12561013; doi:10.3390/biomedicines13102518)
Supplement: Supplementary file 1 [file biomedicines-13-02518-s001.zip › Dataset S2 SynGO analysis.xlsx]

## Sheet: syngo_ontologies_with_annotatio
GO term ID	user interface reference code	GO domain	GO term name	GO term name - hierarchical structure	GO parent term ID	GSEA p-value	GSEA 'gene cluster' FDR corrected p-value	GSEA count foreground/input	GSEA count background	genes - hgnc_id	genes - hgnc_symbol	genes - your genelist input	genes - without hierarchical rollup - hgnc_symbol
GO:0045202		CC	synapse	synapse		2.04223e-60	4.90134e-59	160	1478	HGNC:7007;HGNC:13760;HGNC:12666;HGNC:3300;HGNC:3214;HGNC:6502;HGNC:10421;HGNC:10307;HGNC:10360;HGNC:10362;HGNC:10440;HGNC:10332;HGNC:10386;HGNC:10401;HGNC:10420;HGNC:10311;HGNC:10371;HGNC:10301;HGNC:10424;HGNC:10402;HGNC:10368;HGNC:10404;HGNC:10413;HGNC:10363;HGNC:10364;HGNC:10299;HGNC:10369;HGNC:10397;HGNC:10405;HGNC:13476;HGNC:11044;HGNC:10922;HGNC:5036;HGNC:9302;HGNC:10469;HGNC:4227;HGNC:10410…	RAB8A;CYFIP2;VCP;EIF5A;EEF2;RPSA;RPS3A;RPL17;RPL5;RPL6;RPS7;RPL3;RPS13;RPS18;RPS3;RPL18A;RPLP0;RPL11;RPS4X;RPS19;RPL8;RPS2;RPS25;RPL7;RPL7A;RPL10A;RPL9;RPS17;RPS20;TTYH1;SLC6A11;SLC16A1;HNRNPD;PPP2R1A;RTN3;GDI2;RPS23;SLC3A2;CLU;DPYSL3;EEF1A2;YWHAQ;YWHAG;YWHAE;RPL12;RPL13A;RPL14;RPL21;RPL23;RPL23A;RPL27;RPL26;RPL28;RPL30;RPLP1;RPL34;RPS11;RPS12;RPS14;RPS15A;RPS16;RPS26;RPS28;RPS5;RPS27;EIF3F;EIF3L…	RAB8A;CYFIP2;VCP;EIF5A;EEF2;RPSA;RPS3A;RPL17;RPL5;RPL6;RPS7;RPL3;RPS13;RPS18;RPS3;RPL18A;RPLP0;RPL11;RPS4X;RPS19;RPL8;RPS2;RPS25;RPL7;RPL7A;RPL10A;RPL9;RPS17;RPS20;TTYH1;SLC6A11;SLC16A1;HNRNPD;PPP2R1A;RTN3;GDI2;RPS23;SLC3A2;CLU;DPYSL3;EEF1A2;YWHAQ;YWHAG;YWHAE;RPL12;RPL13A;RPL14;RPL21;RPL23;RPL23A;RPL27;RPL26;RPL28;RPL30;RPLP1;RPL34;RPS11;RPS12;RPS14;RPS15A;RPS16;RPS26;RPS28;RPS5;RPS27;EIF3F;EIF3L…	RAB8A;CYFIP2;VCP;EIF5A;EEF2;RPSA;RPS3A;RPL17;RPL5;RPL6;RPS7;RPL3;RPS13;RPS18;RPS3;RPL18A;RPLP0;RPL11;RPS4X;RPS19;RPL8;RPS2;RPS25;RPL7;RPL7A;RPL10A;RPL9;RPS17;RPS20;TTYH1;SLC6A11;SLC16A1;HNRNPD;PPP2R1A;RTN3;GDI2;RPS23;SLC3A2;CLU;DPYSL3;EEF1A2;YWHAQ;YWHAG;YWHAE;RPL12;RPL13A;RPL14;RPL21;RPL23;RPL23A;RPL27;RPL26;RPL28;RPL30;RPLP1;RPL34;RPS11;RPS12;RPS14;RPS15A;RPS16;RPS26;RPS28;RPS5;RPS27;EIF3F;EIF3L…
GO:0097060	A1	CC	synaptic membrane	├─ synaptic membrane	GO:0045202			2	26	HGNC:9839;HGNC:6153	RALA;ITGB1	RALA;ITGB1	RALA
GO:0099243	A2	CC	extrinsic component of synaptic membrane	│ ├─ extrinsic component of synaptic membrane	GO:0097060			0	2
GO:0099699	A3	CC	integral component of synaptic membrane	│ └─ integral component of synaptic membrane	GO:0097060			1	19	HGNC:6153	ITGB1	ITGB1	ITGB1
GO:0098793	B1	CC	presynapse	├─ presynapse	GO:0045202	1.82176e-35	1.09306e-34	87	692	HGNC:9758;HGNC:3014;HGNC:10416;HGNC:9164;HGNC:5241;HGNC:3242;HGNC:9283;HGNC:9281;HGNC:12852;HGNC:13487;HGNC:4460;HGNC:10469;HGNC:10662;HGNC:4385;HGNC:2365;HGNC:7729;HGNC:15750;HGNC:4390;HGNC:11444;HGNC:5034;HGNC:6759;HGNC:4226;HGNC:1445;HGNC:11509;HGNC:144;HGNC:7203;HGNC:2514;HGNC:2092;HGNC:564;HGNC:563;HGNC:9783;HGNC:9788;HGNC:561;HGNC:562;HGNC:543;HGNC:4389;HGNC:4398;HGNC:9777;HGNC:9785;HGNC:97…	RAB1A;DPYSL2;RPS27;SEPTIN5;HSPA8;EHD1;PPP1CC;PPP1CA;YWHAG;VPS35;GPM6A;RTN3;SDCBP;GNAI2;CRMP1;SEPTIN2;DSTN;GNAQ;STXBP1;HNRNPAB;MARCKS;GDI1;CALM2;SYT1;ACTG1;CD200;CTNNB1;CLTC;AP2M1;AP2B1;RAB5A;RAB7A;AP2A1;AP2A2;ANXA5;GNAO1;GNB2;RAB3A;RAB5C;RAB35;RAB10;RAB14;RAB2A;RAC1;GAPDH;ATP6V1A;ATP6V1B2;ATP6V1H;SEPTIN7;EFNB1;ATP1A3;SLC6A1;SLC6A11;SLC1A2;NCAM1;IGSF8;CXADR;RPS6;RPL9;RPL10A;RPL11;RPL12;RPL13A;RPL1…	RAB1A;DPYSL2;RPS27;SEPTIN5;HSPA8;EHD1;PPP1CC;PPP1CA;YWHAG;VPS35;GPM6A;RTN3;SDCBP;GNAI2;CRMP1;SEPTIN2;DSTN;GNAQ;STXBP1;HNRNPAB;MARCKS;GDI1;CALM2;SYT1;ACTG1;CD200;CTNNB1;CLTC;AP2M1;AP2B1;RAB5A;RAB7A;AP2A1;AP2A2;ANXA5;GNAO1;GNB2;RAB3A;RAB5C;RAB35;RAB10;RAB14;RAB2A;RAC1;GAPDH;ATP6V1A;ATP6V1B2;ATP6V1H;SEPTIN7;EFNB1;ATP1A3;SLC6A1;SLC6A11;SLC1A2;NCAM1;IGSF8;CXADR;RPS6;RPL9;RPL10A;RPL11;RPL12;RPL13A;RPL1…	RAB1A;DPYSL2;RPS27;SEPTIN5;HSPA8;EHD1;PPP1CC;PPP1CA;YWHAG;VPS35;GPM6A;RTN3;SDCBP;GNAI2;CRMP1;SEPTIN2;DSTN;GNAQ
GO:0099523	B2	CC	presynaptic cytosol	│ ├─ presynaptic cytosol	GO:0098793	0.00241998	0.00329124	6	53	HGNC:11444;HGNC:5034;HGNC:6759;HGNC:4226;HGNC:1445;HGNC:11509	STXBP1;HNRNPAB;MARCKS;GDI1;CALM2;SYT1	STXBP1;HNRNPAB;MARCKS;GDI1;CALM2;SYT1	STXBP1;HNRNPAB;MARCKS;GDI1;CALM2;SYT1
GO:0099569	B3	CC	presynaptic cytoskeleton	│ ├─ presynaptic cytoskeleton	GO:0098793			1	5	HGNC:144	ACTG1	ACTG1
GO:0099182	B12	CC	presynaptic intermediate filament cytoskeleton	│ │ ├─ presynaptic intermediate filament cytoskeleton	GO:0099569			0	1
GO:0099143	B13	CC	presynaptic actin cytoskeleton	│ │ └─ presynaptic actin cytoskeleton	GO:0099569			1	2	HGNC:144	ACTG1	ACTG1	ACTG1
GO:0048786	B4	CC	presynaptic active zone	│ ├─ presynaptic active zone	GO:0098793	0.0517985	0.0540506	6	109	HGNC:3242;HGNC:7203;HGNC:11509;HGNC:2514;HGNC:11444;HGNC:4460	EHD1;CD200;SYT1;CTNNB1;STXBP1;GPM6A	EHD1;CD200;SYT1;CTNNB1;STXBP1;GPM6A	EHD1;CD200;SYT1
GO:0098831	B14	CC	presynaptic active zone cytoplasmic component	│ │ ├─ presynaptic active zone cytoplasmic component	GO:0048786			2	21	HGNC:2514;HGNC:11444	CTNNB1;STXBP1	CTNNB1;STXBP1	CTNNB1;STXBP1
GO:0048787	B15	CC	presynaptic active zone membrane	│ │ └─ presynaptic active zone membrane	GO:0048786			1	70	HGNC:4460	GPM6A	GPM6A
GO:0099029	B27	CC	anchored component of presynaptic active zone membrane	│ │ ├─ anchored component of presynaptic active zone membrane	GO:0048787			0	8
GO:0098891	B28	CC	extrinsic component of presynaptic active zone membrane	│ │ ├─ extrinsic component of presynaptic active zone membrane	GO:0048787			0	3
GO:0099059	B29	CC	integral component of presynaptic active zone membrane	│ │ └─ integral component of presynaptic active zone membrane	GO:0048787			1	52	HGNC:4460	GPM6A	GPM6A	GPM6A
GO:0098833	B5	CC	presynaptic endocytic zone	│ ├─ presynaptic endocytic zone	GO:0098793	0.00246843	0.00329124	4	21	HGNC:13487;HGNC:2092;HGNC:564;HGNC:563	VPS35;CLTC;AP2M1;AP2B1	VPS35;CLTC;AP2M1;AP2B1	VPS35
GO:0098835	B16	CC	presynaptic endocytic zone membrane	│ │ └─ presynaptic endocytic zone membrane	GO:0098833	0.0105836	0.0133688	3	17	HGNC:2092;HGNC:564;HGNC:563	CLTC;AP2M1;AP2B1	CLTC;AP2M1;AP2B1	CLTC
GO:0098894	B30	CC	extrinsic component of presynaptic endocytic zone membrane	│ │ └─ extrinsic component of presynaptic endocytic zone membrane	GO:0098835			2	11	HGNC:564;HGNC:563	AP2M1;AP2B1	AP2M1;AP2B1	AP2M1;AP2B1
GO:0098830	B6	CC	presynaptic endosome	│ ├─ presynaptic endosome	GO:0098793			2	13	HGNC:9783;HGNC:9788	RAB5A;RAB7A	RAB5A;RAB7A	RAB5A;RAB7A
GO:0098954	B17	CC	presynaptic endosome membrane	│ │ └─ presynaptic endosome membrane	GO:0098830			0	2
GO:0099067	B31	CC	integral component of presynaptic endosome membrane	│ │ └─ integral component of presynaptic endosome membrane	GO:0098954			0	2
GO:0008021	B7	CC	synaptic vesicle	│ ├─ synaptic vesicle	GO:0098793	1.26413e-10	3.79238e-10	22	153	HGNC:561;HGNC:562;HGNC:563;HGNC:564;HGNC:543;HGNC:4389;HGNC:4398;HGNC:9777;HGNC:9783;HGNC:9785;HGNC:9774;HGNC:9759;HGNC:16524;HGNC:9788;HGNC:9763;HGNC:9801;HGNC:2092;HGNC:4141;HGNC:851;HGNC:854;HGNC:18303;HGNC:11509	AP2A1;AP2A2;AP2B1;AP2M1;ANXA5;GNAO1;GNB2;RAB3A;RAB5A;RAB5C;RAB35;RAB10;RAB14;RAB7A;RAB2A;RAC1;CLTC;GAPDH;ATP6V1A;ATP6V1B2;ATP6V1H;SYT1	AP2A1;AP2A2;AP2B1;AP2M1;ANXA5;GNAO1;GNB2;RAB3A;RAB5A;RAB5C;RAB35;RAB10;RAB14;RAB7A;RAB2A;RAC1;CLTC;GAPDH;ATP6V1A;ATP6V1B2;ATP6V1H;SYT1	AP2A1;AP2A2;AP2B1;AP2M1
GO:0034592	B18	CC	synaptic vesicle lumen	│ │ ├─ synaptic vesicle lumen	GO:0008021			0	1
GO:0030672	B19	CC	synaptic vesicle membrane	│ │ └─ synaptic vesicle membrane	GO:0008021	4.32259e-09	1.15269e-08	18	122	HGNC:543;HGNC:4389;HGNC:4398;HGNC:9777;HGNC:9783;HGNC:9785;HGNC:9774;HGNC:9759;HGNC:16524;HGNC:9788;HGNC:9763;HGNC:9801;HGNC:2092;HGNC:4141;HGNC:851;HGNC:854;HGNC:18303;HGNC:11509	ANXA5;GNAO1;GNB2;RAB3A;RAB5A;RAB5C;RAB35;RAB10;RAB14;RAB7A;RAB2A;RAC1;CLTC;GAPDH;ATP6V1A;ATP6V1B2;ATP6V1H;SYT1	ANXA5;GNAO1;GNB2;RAB3A;RAB5A;RAB5C;RAB35;RAB10;RAB14;RAB7A;RAB2A;RAC1;CLTC;GAPDH;ATP6V1A;ATP6V1B2;ATP6V1H;SYT1	ANXA5;GNAO1;GNB2
GO:0098993	B32	CC	anchored component of synaptic vesicle membrane	│ │ ├─ anchored component of synaptic vesicle membrane	GO:0030672	1.20373e-08	2.88894e-08	9	20	HGNC:9777;HGNC:9783;HGNC:9785;HGNC:9774;HGNC:9759;HGNC:16524;HGNC:9788;HGNC:9763;HGNC:9801	RAB3A;RAB5A;RAB5C;RAB35;RAB10;RAB14;RAB7A;RAB2A;RAC1	RAB3A;RAB5A;RAB5C;RAB35;RAB10;RAB14;RAB7A;RAB2A;RAC1	RAB3A;RAB5A;RAB5C;RAB35;RAB10;RAB14;RAB7A;RAB2A;RAC1
GO:0098850	B33	CC	extrinsic component of synaptic vesicle membrane	│ │ ├─ extrinsic component of synaptic vesicle membrane	GO:0030672	0.000682622	0.00126023	5	26	HGNC:2092;HGNC:4141;HGNC:851;HGNC:854;HGNC:18303	CLTC;GAPDH;ATP6V1A;ATP6V1B2;ATP6V1H	CLTC;GAPDH;ATP6V1A;ATP6V1B2;ATP6V1H	CLTC;GAPDH;ATP6V1A;ATP6V1B2;ATP6V1H
GO:0030285	B34	CC	integral component of synaptic vesicle membrane	│ │ └─ integral component of synaptic vesicle membrane	GO:0030672			1	57	HGNC:11509	SYT1	SYT1	SYT1
GO:0098992	B8	CC	neuronal dense core vesicle	│ ├─ neuronal dense core vesicle	GO:0098793			1	40	HGNC:4385	GNAI2	GNAI2	GNAI2
GO:0099013	B20	CC	neuronal dense core vesicle lumen	│ │ ├─ neuronal dense core vesicle lumen	GO:0098992			0	8
GO:0099012	B21	CC	neuronal dense core vesicle membrane	│ │ └─ neuronal dense core vesicle membrane	GO:0098992			0	6
GO:0098674	B35	CC	extrinsic component of neuronal dense core vesicle membrane	│ │ ├─ extrinsic component of neuronal dense core vesicle membrane	GO:0099012			0	2
GO:0099066	B36	CC	integral component of neuronal dense core vesicle membrane	│ │ └─ integral component of neuronal dense core vesicle membrane	GO:0099012			0	4
GO:0042734	B9	CC	presynaptic membrane	│ ├─ presynaptic membrane	GO:0098793	6.14868e-05	0.000134153	14	161	HGNC:1717;HGNC:2514;HGNC:4389;HGNC:6759;HGNC:9801;HGNC:11444;HGNC:3226;HGNC:801;HGNC:11042;HGNC:11044;HGNC:10940;HGNC:7656;HGNC:17813;HGNC:2559	SEPTIN7;CTNNB1;GNAO1;MARCKS;RAC1;STXBP1;EFNB1;ATP1A3;SLC6A1;SLC6A11;SLC1A2;NCAM1;IGSF8;CXADR	SEPTIN7;CTNNB1;GNAO1;MARCKS;RAC1;STXBP1;EFNB1;ATP1A3;SLC6A1;SLC6A11;SLC1A2;NCAM1;IGSF8;CXADR	SEPTIN7;CTNNB1;GNAO1
GO:0099026	B22	CC	anchored component of presynaptic membrane	│ │ ├─ anchored component of presynaptic membrane	GO:0042734			2	9	HGNC:6759;HGNC:9801	MARCKS;RAC1	MARCKS;RAC1	MARCKS;RAC1
GO:0098888	B23	CC	extrinsic component of presynaptic membrane	│ │ ├─ extrinsic component of presynaptic membrane	GO:0042734			1	8	HGNC:11444	STXBP1	STXBP1	STXBP1
GO:0099056	B24	CC	integral component of presynaptic membrane	│ │ └─ integral component of presynaptic membrane	GO:0042734	0.0154017	0.018482	8	130	HGNC:3226;HGNC:801;HGNC:11042;HGNC:11044;HGNC:10940;HGNC:7656;HGNC:17813;HGNC:2559	EFNB1;ATP1A3;SLC6A1;SLC6A11;SLC1A2;NCAM1;IGSF8;CXADR	EFNB1;ATP1A3;SLC6A1;SLC6A11;SLC1A2;NCAM1;IGSF8;CXADR	EFNB1;ATP1A3;SLC6A1;SLC6A11;SLC1A2;NCAM1;IGSF8;CXADR
SYNGO:presyn_ribosome	B10	CC	presynaptic ribosome	│ ├─ presynaptic ribosome	GO:0098793	1.49753e-29	7.18816e-29	31	52	HGNC:10429;HGNC:10369;HGNC:10299;HGNC:10301;HGNC:10302;HGNC:10304;HGNC:10305;HGNC:10307;HGNC:10316;HGNC:10317;HGNC:10327;HGNC:10328;HGNC:10330;HGNC:10340;HGNC:10353;HGNC:10360;HGNC:10362;HGNC:10363;HGNC:10364;HGNC:10368;HGNC:10371;HGNC:10384;HGNC:10385;HGNC:10387;HGNC:10389;HGNC:10396;HGNC:10414;HGNC:10418;HGNC:10426;HGNC:10386;HGNC:10416	RPS6;RPL9;RPL10A;RPL11;RPL12;RPL13A;RPL14;RPL17;RPL23;RPL23A;RPL26;RPL27;RPL28;RPL34;RPL4;RPL5;RPL6;RPL7;RPL7A;RPL8;RPLP0;RPS11;RPS12;RPS14;RPS15A;RPS16;RPS26;RPS28;RPS5;RPS13;RPS27	RPS6;RPL9;RPL10A;RPL11;RPL12;RPL13A;RPL14;RPL17;RPL23;RPL23A;RPL26;RPL27;RPL28;RPL34;RPL4;RPL5;RPL6;RPL7;RPL7A;RPL8;RPLP0;RPS11;RPS12;RPS14;RPS15A;RPS16;RPS26;RPS28;RPS5;RPS13;RPS27	RPS6;RPL9;RPL10A;RPL11;RPL12;RPL13A;RPL14;RPL17;RPL23;RPL23A;RPL26;RPL27;RPL28;RPL34;RPL4;RPL5;RPL6;RPL7;RPL7A;RPL8;RPLP0;RPS11;RPS12;RPS14;RPS15A;RPS16;RPS26;RPS28;RPS5;RPS13;RPS27
SYNGO:presyn_er	B11	CC	presynaptic ER	│ └─ presynaptic ER	GO:0098793			0	4
SYNGO:presyn_er_membrane	B25	CC	presynaptic ER membrane	│ ├─ presynaptic ER membrane	SYNGO:presyn_er			0	1
SYNGO:presyn_er_membrane_integral	B37	CC	integral component of presynaptic ER membrane	│ │ └─ integral component of presynaptic ER membrane	SYNGO:presyn_er_membrane			0	1
SYNGO:presyn_ser	B26	CC	presynaptic SER	│ └─ presynaptic SER	SYNGO:presyn_er			0	2
SYNGO:presyn_ser_membrane	B38	CC	presynaptic SER membrane	│ └─ presynaptic SER membrane	SYNGO:presyn_ser			0	2
SYNGO:presyn_ser_membrane_integral	B39	CC	integral component of presynaptic SER membrane	│ └─ integral component of presynaptic SER membrane	SYNGO:presyn_ser_membrane			0	1
GO:0043083	C1	CC	synaptic cleft	├─ synaptic cleft	GO:0045202			1	22	HGNC:613	APOE	APOE	APOE
GO:0098965	C2	CC	extracellular matrix of synaptic cleft	│ └─ extracellular matrix of synaptic cleft	GO:0043083			0	5
GO:0098794	D1	CC	postsynapse	├─ postsynapse	GO:0045202	7.48502e-38	5.98801e-37	102	911	HGNC:188;HGNC:9392;HGNC:3287;HGNC:801;HGNC:10368;HGNC:10371;HGNC:170;HGNC:24941;HGNC:5044;HGNC:9801;HGNC:667;HGNC:9283;HGNC:9281;HGNC:13487;HGNC:5241;HGNC:14085;HGNC:11763;HGNC:1736;HGNC:3189;HGNC:2365;HGNC:15750;HGNC:6836;HGNC:5034;HGNC:4381;HGNC:418;HGNC:5033;HGNC:1445;HGNC:3560;HGNC:11509;HGNC:6759;HGNC:132;HGNC:144;HGNC:7568;HGNC:1717;HGNC:12855;HGNC:16171;HGNC:10360;HGNC:4617;HGNC:3271;HGNC:…	ADAM10;PRKAR2B;EIF4E;ATP1A3;RPL8;RPLP0;ACTR3;HNRNPA3;HNRNPK;RAC1;RHOA;PPP1CC;PPP1CA;VPS35;HSPA8;RTN4;TFRC;CDC42;EEF1A1;CRMP1;DSTN;MAP1B;HNRNPAB;GNA13;ALDOC;HNRNPA2B1;CALM2;FABP5;SYT1;MARCKS;ACTB;ACTG1;MYH10;SEPTIN7;YWHAZ;CHMP4B;RPL5;GSK3B;EIF3A;RPL18A;RPL30;RPL12;RPL14;RPL7;RPS13;RPS27;RPS3;RPS25;RPS19;RPS18;RPS14;RPL4;RPL23;RPL10A;PCBP1;RPL6;CAPZB;HNRNPD;DPYSL2;CD200;CTNNB1;GAPDH;CFL1;CLTC;AP2A1…	ADAM10;PRKAR2B;EIF4E;ATP1A3;RPL8;RPLP0;ACTR3;HNRNPA3;HNRNPK;RAC1;RHOA;PPP1CC;PPP1CA;VPS35;HSPA8;RTN4;TFRC;CDC42;EEF1A1;CRMP1;DSTN;MAP1B;HNRNPAB;GNA13;ALDOC;HNRNPA2B1;CALM2;FABP5;SYT1;MARCKS;ACTB;ACTG1;MYH10;SEPTIN7;YWHAZ;CHMP4B;RPL5;GSK3B;EIF3A;RPL18A;RPL30;RPL12;RPL14;RPL7;RPS13;RPS27;RPS3;RPS25;RPS19;RPS18;RPS14;RPL4;RPL23;RPL10A;PCBP1;RPL6;CAPZB;HNRNPD;DPYSL2;CD200;CTNNB1;GAPDH;CFL1;CLTC;AP2A1…	ADAM10;PRKAR2B;EIF4E;ATP1A3;RPL8;RPLP0;ACTR3;HNRNPA3;HNRNPK;RAC1;RHOA;PPP1CC;PPP1CA;VPS35;HSPA8;RTN4;TFRC;CDC42;EEF1A1;CRMP1;DSTN;MAP1B;HNRNPAB;GNA13
GO:0099524	D2	CC	postsynaptic cytosol	│ ├─ postsynaptic cytosol	GO:0098794	0.00202615	0.00316767	6	51	HGNC:418;HGNC:5033;HGNC:3287;HGNC:1445;HGNC:3560;HGNC:11509	ALDOC;HNRNPA2B1;EIF4E;CALM2;FABP5;SYT1	ALDOC;HNRNPA2B1;EIF4E;CALM2;FABP5;SYT1	ALDOC;HNRNPA2B1;EIF4E;CALM2;FABP5;SYT1
GO:0099571	D3	CC	postsynaptic cytoskeleton	│ ├─ postsynaptic cytoskeleton	GO:0098794	0.000682622	0.00126023	5	26	HGNC:6759;HGNC:132;HGNC:144;HGNC:7568;HGNC:1717	MARCKS;ACTB;ACTG1;MYH10;SEPTIN7	MARCKS;ACTB;ACTG1;MYH10;SEPTIN7	MARCKS
GO:0099160	D12	CC	postsynaptic intermediate filament cytoskeleton	│ │ ├─ postsynaptic intermediate filament cytoskeleton	GO:0099571			0	3
GO:0098871	D13	CC	postsynaptic actin cytoskeleton	│ │ ├─ postsynaptic actin cytoskeleton	GO:0099571	0.0175499	0.0200571	3	21	HGNC:132;HGNC:144;HGNC:7568	ACTB;ACTG1;MYH10	ACTB;ACTG1;MYH10	ACTB;ACTG1;MYH10
GO:0150050	D14	CC	postsynaptic septin cytoskeleton	│ │ ├─ postsynaptic septin cytoskeleton	GO:0099571			1	1	HGNC:1717	SEPTIN7	SEPTIN7	SEPTIN7
GO:0099189	D15	CC	postsynaptic spectrin-associated cytoskeleton	│ │ └─ postsynaptic spectrin-associated cytoskeleton	GO:0099571			0	1
GO:0097444	D4	CC	spine apparatus	│ ├─ spine apparatus	GO:0098794			0	8
GO:0098897	D16	CC	spine apparatus membrane	│ │ └─ spine apparatus membrane	GO:0097444			0	2
GO:0099065	D30	CC	integral component of spine apparatus membrane	│ │ └─ integral component of spine apparatus membrane	GO:0098897			0	2
GO:0150051	D5	CC	postsynaptic Golgi apparatus	│ ├─ postsynaptic Golgi apparatus	GO:0098794			0	4
GO:0099572	D6	CC	postsynaptic specialization	│ ├─ postsynaptic specialization	GO:0098794	3.2454e-11	1.11271e-10	37	415	HGNC:12855;HGNC:5241;HGNC:16171;HGNC:10360;HGNC:4617;HGNC:3271;HGNC:10311;HGNC:10333;HGNC:10368;HGNC:10371;HGNC:10302;HGNC:10305;HGNC:10363;HGNC:10386;HGNC:10416;HGNC:10420;HGNC:10413;HGNC:10402;HGNC:10401;HGNC:10387;HGNC:10353;HGNC:10316;HGNC:10299;HGNC:8647;HGNC:24941;HGNC:10362;HGNC:1491;HGNC:5036;HGNC:5033;HGNC:3014;HGNC:7203;HGNC:11509;HGNC:2514;HGNC:4141;HGNC:1874;HGNC:3560;HGNC:14085	YWHAZ;HSPA8;CHMP4B;RPL5;GSK3B;EIF3A;RPL18A;RPL30;RPL8;RPLP0;RPL12;RPL14;RPL7;RPS13;RPS27;RPS3;RPS25;RPS19;RPS18;RPS14;RPL4;RPL23;RPL10A;PCBP1;HNRNPA3;RPL6;CAPZB;HNRNPD;HNRNPA2B1;DPYSL2;CD200;SYT1;CTNNB1;GAPDH;CFL1;FABP5;RTN4	YWHAZ;HSPA8;CHMP4B;RPL5;GSK3B;EIF3A;RPL18A;RPL30;RPL8;RPLP0;RPL12;RPL14;RPL7;RPS13;RPS27;RPS3;RPS25;RPS19;RPS18;RPS14;RPL4;RPL23;RPL10A;PCBP1;HNRNPA3;RPL6;CAPZB;HNRNPD;HNRNPA2B1;DPYSL2;CD200;SYT1;CTNNB1;GAPDH;CFL1;FABP5;RTN4	YWHAZ
GO:0099091	D17	CC	postsynaptic specialization, intracellular component	│ │ ├─ postsynaptic specialization, intracellular component	GO:0099572			0	11
GO:0099634	D18	CC	postsynaptic specialization membrane	│ │ ├─ postsynaptic specialization membrane	GO:0099572			1	48	HGNC:5241	HSPA8	HSPA8	HSPA8
GO:0098892	D31	CC	extrinsic component of postsynaptic specialization membrane	│ │ │ ├─ extrinsic component of postsynaptic specialization membrane	GO:0099634			0	2
GO:0099060	D32	CC	integral component of postsynaptic specialization membrane	│ │ │ └─ integral component of postsynaptic specialization membrane	GO:0099634			0	44
GO:0014069	D19	CC	postsynaptic density	│ │ ├─ postsynaptic density	GO:0099572	1.20435e-12	4.81738e-12	36	348	HGNC:16171;HGNC:10360;HGNC:4617;HGNC:3271;HGNC:10311;HGNC:10333;HGNC:10368;HGNC:10371;HGNC:10302;HGNC:10305;HGNC:10363;HGNC:10386;HGNC:10416;HGNC:10420;HGNC:10413;HGNC:10402;HGNC:10401;HGNC:10387;HGNC:10353;HGNC:10316;HGNC:10299;HGNC:8647;HGNC:24941;HGNC:10362;HGNC:5241;HGNC:1491;HGNC:5036;HGNC:5033;HGNC:3014;HGNC:7203;HGNC:11509;HGNC:2514;HGNC:4141;HGNC:1874;HGNC:3560;HGNC:14085	CHMP4B;RPL5;GSK3B;EIF3A;RPL18A;RPL30;RPL8;RPLP0;RPL12;RPL14;RPL7;RPS13;RPS27;RPS3;RPS25;RPS19;RPS18;RPS14;RPL4;RPL23;RPL10A;PCBP1;HNRNPA3;RPL6;HSPA8;CAPZB;HNRNPD;HNRNPA2B1;DPYSL2;CD200;SYT1;CTNNB1;GAPDH;CFL1;FABP5;RTN4	CHMP4B;RPL5;GSK3B;EIF3A;RPL18A;RPL30;RPL8;RPLP0;RPL12;RPL14;RPL7;RPS13;RPS27;RPS3;RPS25;RPS19;RPS18;RPS14;RPL4;RPL23;RPL10A;PCBP1;HNRNPA3;RPL6;HSPA8;CAPZB;HNRNPD;HNRNPA2B1;DPYSL2;CD200;SYT1;CTNNB1;GAPDH;CFL1;FABP5;RTN4	CHMP4B;RPL5;GSK3B;EIF3A;RPL18A;RPL30;RPL8;RPLP0;RPL12;RPL14;RPL7;RPS13;RPS27;RPS3;RPS25;RPS19;RPS18;RPS14;RPL4;RPL23;RPL10A;PCBP1;HNRNPA3;RPL6;HSPA8;CAPZB;HNRNPD;HNRNPA2B1;DPYSL2;CD200;SYT1
GO:0099092	D33	CC	postsynaptic density, intracellular component	│ │ │ ├─ postsynaptic density, intracellular component	GO:0014069	0.0365451	0.0398674	4	50	HGNC:2514;HGNC:4141;HGNC:1874;HGNC:3560	CTNNB1;GAPDH;CFL1;FABP5	CTNNB1;GAPDH;CFL1;FABP5	CTNNB1;GAPDH;CFL1;FABP5
GO:0098839	D34	CC	postsynaptic density membrane	│ │ │ └─ postsynaptic density membrane	GO:0014069			1	143	HGNC:14085	RTN4	RTN4
GO:0099031	D41	CC	anchored component of postsynaptic density membrane	│ │ │ ├─ anchored component of postsynaptic density membrane	GO:0098839			0	11
GO:0099147	D42	CC	extrinsic component of postsynaptic density membrane	│ │ │ ├─ extrinsic component of postsynaptic density membrane	GO:0098839			0	11
GO:0099061	D43	CC	integral component of postsynaptic density membrane	│ │ │ └─ integral component of postsynaptic density membrane	GO:0098839			1	113	HGNC:14085	RTN4	RTN4	RTN4
GO:0099629	D20	CC	postsynaptic specialization of symmetric synapse	│ │ └─ postsynaptic specialization of symmetric synapse	GO:0099572			0	4
GO:0099164	D35	CC	postsynaptic specialization membrane of symmetric synapse	│ │ └─ postsynaptic specialization membrane of symmetric synapse	GO:0099629			0	1
GO:0098843	D7	CC	postsynaptic endocytic zone	│ ├─ postsynaptic endocytic zone	GO:0098794	0.00211178	0.00316767	4	20	HGNC:2092;HGNC:561;HGNC:563;HGNC:9783	CLTC;AP2A1;AP2B1;RAB5A	CLTC;AP2A1;AP2B1;RAB5A	CLTC;AP2A1;AP2B1
GO:0098844	D21	CC	postsynaptic endocytic zone membrane	│ │ └─ postsynaptic endocytic zone membrane	GO:0098843			1	2	HGNC:9783	RAB5A	RAB5A	RAB5A
GO:0098845	D8	CC	postsynaptic endosome	│ ├─ postsynaptic endosome	GO:0098794			1	24	HGNC:11763	TFRC	TFRC
GO:0098895	D22	CC	postsynaptic endosome membrane	│ │ ├─ postsynaptic endosome membrane	GO:0098845			0	3
GO:0098999	D36	CC	extrinsic component of postsynaptic endosome membrane	│ │ │ └─ extrinsic component of postsynaptic endosome membrane	GO:0098895			0	1
GO:0098842	D23	CC	postsynaptic early endosome	│ │ ├─ postsynaptic early endosome	GO:0098845			0	5
GO:0098896	D37	CC	postsynaptic early endosome membrane	│ │ │ └─ postsynaptic early endosome membrane	GO:0098842			0	1
GO:0098998	D44	CC	extrinsic component of postsynaptic early endosome membrane	│ │ │ └─ extrinsic component of postsynaptic early endosome membrane	GO:0098896			0	1
GO:0098837	D24	CC	postsynaptic recycling endosome	│ │ └─ postsynaptic recycling endosome	GO:0098845			1	11	HGNC:11763	TFRC	TFRC
GO:0098944	D38	CC	postsynaptic recycling endosome membrane	│ │ └─ postsynaptic recycling endosome membrane	GO:0098837			1	7	HGNC:11763	TFRC	TFRC
GO:0099033	D45	CC	anchored component of postsynaptic recycling endosome membrane	│ │ ├─ anchored component of postsynaptic recycling endosome membrane	GO:0098944			0	2
GO:0099063	D46	CC	integral component of postsynaptic recycling endosome membrane	│ │ └─ integral component of postsynaptic recycling endosome membrane	GO:0098944			1	2	HGNC:11763	TFRC	TFRC	TFRC
GO:0045211	D9	CC	postsynaptic membrane	│ ├─ postsynaptic membrane	GO:0098794	0.00131464	0.00225367	11	149	HGNC:2514;HGNC:4389;HGNC:11509;HGNC:6759;HGNC:9801;HGNC:3591;HGNC:11042;HGNC:11044;HGNC:2467;HGNC:6153;HGNC:7656	CTNNB1;GNAO1;SYT1;MARCKS;RAC1;FARP1;SLC6A1;SLC6A11;CSPG5;ITGB1;NCAM1	CTNNB1;GNAO1;SYT1;MARCKS;RAC1;FARP1;SLC6A1;SLC6A11;CSPG5;ITGB1;NCAM1	CTNNB1;GNAO1;SYT1
GO:0099025	D25	CC	anchored component of postsynaptic membrane	│ │ ├─ anchored component of postsynaptic membrane	GO:0045211			2	5	HGNC:6759;HGNC:9801	MARCKS;RAC1	MARCKS;RAC1	MARCKS;RAC1
GO:0098890	D26	CC	extrinsic component of postsynaptic membrane	│ │ ├─ extrinsic component of postsynaptic membrane	GO:0045211			1	12	HGNC:3591	FARP1	FARP1	FARP1
GO:0099055	D27	CC	integral component of postsynaptic membrane	│ │ └─ integral component of postsynaptic membrane	GO:0045211	0.162405	0.162405	5	119	HGNC:11042;HGNC:11044;HGNC:2467;HGNC:6153;HGNC:7656	SLC6A1;SLC6A11;CSPG5;ITGB1;NCAM1	SLC6A1;SLC6A11;CSPG5;ITGB1;NCAM1	SLC6A1;SLC6A11;CSPG5;ITGB1;NCAM1
SYNGO:postsyn_ribosome	D10	CC	postsynaptic ribosome	│ ├─ postsynaptic ribosome	GO:0098794	1.38992e-43	1.6679e-42	45	70	HGNC:10299;HGNC:10301;HGNC:10302;HGNC:10304;HGNC:10305;HGNC:10307;HGNC:10313;HGNC:10316;HGNC:10317;HGNC:10327;HGNC:10328;HGNC:10330;HGNC:10333;HGNC:10340;HGNC:10353;HGNC:10360;HGNC:10362;HGNC:10363;HGNC:10364;HGNC:10368;HGNC:10371;HGNC:10372;HGNC:10384;HGNC:10385;HGNC:10387;HGNC:10389;HGNC:10396;HGNC:10414;HGNC:10418;HGNC:10426;HGNC:10386;HGNC:10397;HGNC:10401;HGNC:10402;HGNC:10404;HGNC:10405;HGN…	RPL10A;RPL11;RPL12;RPL13A;RPL14;RPL17;RPL21;RPL23;RPL23A;RPL26;RPL27;RPL28;RPL30;RPL34;RPL4;RPL5;RPL6;RPL7;RPL7A;RPL8;RPLP0;RPLP1;RPS11;RPS12;RPS14;RPS15A;RPS16;RPS26;RPS28;RPS5;RPS13;RPS17;RPS18;RPS19;RPS2;RPS20;RPS23;RPS3;RPS3A;RPS6;RPS7;RPS8;RPSA;RPL9;RPS27	RPL10A;RPL11;RPL12;RPL13A;RPL14;RPL17;RPL21;RPL23;RPL23A;RPL26;RPL27;RPL28;RPL30;RPL34;RPL4;RPL5;RPL6;RPL7;RPL7A;RPL8;RPLP0;RPLP1;RPS11;RPS12;RPS14;RPS15A;RPS16;RPS26;RPS28;RPS5;RPS13;RPS17;RPS18;RPS19;RPS2;RPS20;RPS23;RPS3;RPS3A;RPS6;RPS7;RPS8;RPSA;RPL9;RPS27	RPL10A;RPL11;RPL12;RPL13A;RPL14;RPL17;RPL21;RPL23;RPL23A;RPL26;RPL27;RPL28;RPL30;RPL34;RPL4;RPL5;RPL6;RPL7;RPL7A;RPL8;RPLP0;RPLP1;RPS11;RPS12;RPS14;RPS15A;RPS16;RPS26;RPS28;RPS5;RPS13;RPS17;RPS18;RPS19;RPS2;RPS20;RPS23;RPS3;RPS3A;RPS6;RPS7;RPS8;RPSA;RPL9;RPS27
SYNGO:postsyn_er	D11	CC	postsynaptic ER	│ └─ postsynaptic ER	GO:0098794			0	9
SYNGO:postsyn_er_membrane	D28	CC	postsynaptic ER membrane	│ ├─ postsynaptic ER membrane	SYNGO:postsyn_er			0	2
SYNGO:postsyn_er_membrane_integral	D39	CC	integral component of postsynaptic ER membrane	│ │ └─ integral component of postsynaptic ER membrane	SYNGO:postsyn_er_membrane			0	2
SYNGO:postsyn_ser	D29	CC	postsynaptic SER	│ └─ postsynaptic SER	SYNGO:postsyn_er			0	4
SYNGO:postsyn_ser_membrane	D40	CC	postsynaptic SER membrane	│ └─ postsynaptic SER membrane	SYNGO:postsyn_ser			0	1
SYNGO:postsyn_ser_membrane_integral	D47	CC	integral component of postsynaptic SER membrane	│ └─ integral component of postsynaptic SER membrane	SYNGO:postsyn_ser_membrane			0	1
GO:0099544	E1	CC	extrasynaptic space	└─ extrasynaptic space	GO:0045202			0	7
GO:0098966	E2	CC	perisynaptic extracellular matrix	└─ perisynaptic extracellular matrix	GO:0099544			0	6
SYNGO:synprocess		BP	process in the synapse	process in the synapse		1.36436e-35	4.36594e-34	109	1117	HGNC:1445;HGNC:2514;HGNC:9774;HGNC:11509;HGNC:2467;HGNC:9164;HGNC:9777;HGNC:11444;HGNC:4141;HGNC:851;HGNC:854;HGNC:18303;HGNC:2092;HGNC:564;HGNC:9783;HGNC:3242;HGNC:563;HGNC:561;HGNC:562;HGNC:132;HGNC:144;HGNC:13487;HGNC:2559;HGNC:9801;HGNC:5241;HGNC:9759;HGNC:9785;HGNC:11044;HGNC:11042;HGNC:10940;HGNC:12851;HGNC:11763;HGNC:5253;HGNC:4617;HGNC:188;HGNC:9855;HGNC:6153;HGNC:9839;HGNC:3560;HGNC:3591…	CALM2;CTNNB1;RAB35;SYT1;CSPG5;SEPTIN5;RAB3A;STXBP1;GAPDH;ATP6V1A;ATP6V1B2;ATP6V1H;CLTC;AP2M1;RAB5A;EHD1;AP2B1;AP2A1;AP2A2;ACTB;ACTG1;VPS35;CXADR;RAC1;HSPA8;RAB10;RAB5C;SLC6A11;SLC6A1;SLC1A2;YWHAE;TFRC;HSP90AA1;GSK3B;ADAM10;RAP1A;ITGB1;RALA;FABP5;FARP1;PRKAR2B;HNRNPK;TUBB2B;NCAM1;CFL1;RTN4;IGSF8;GNAI2;GNAO1;SEPTIN7;ACTR3;CHMP4B;CDC42;RAP1B;RHOA;MARCKS;MYH10;VCP;TUBB;APOE;GPM6A;YWHAZ;EFNB1;SDCBP;DP…	CALM2;CTNNB1;RAB35;SYT1;CSPG5;SEPTIN5;RAB3A;STXBP1;GAPDH;ATP6V1A;ATP6V1B2;ATP6V1H;CLTC;AP2M1;RAB5A;EHD1;AP2B1;AP2A1;AP2A2;ACTB;ACTG1;VPS35;CXADR;RAC1;HSPA8;RAB10;RAB5C;SLC6A11;SLC6A1;SLC1A2;YWHAE;TFRC;HSP90AA1;GSK3B;ADAM10;RAP1A;ITGB1;RALA;FABP5;FARP1;PRKAR2B;HNRNPK;TUBB2B;NCAM1;CFL1;RTN4;IGSF8;GNAI2;GNAO1;SEPTIN7;ACTR3;CHMP4B;CDC42;RAP1B;RHOA;MARCKS;MYH10;VCP;TUBB5;APOE;GPM6A;YWHAZ;EFNB1;SDCBP;D…
SYNGO:presynprocess	F1	BP	process in the presynapse	├─ process in the presynapse	SYNGO:synprocess	5.26725e-10	2.8092e-09	30	313	HGNC:1445;HGNC:2514;HGNC:9774;HGNC:11509;HGNC:2467;HGNC:9164;HGNC:9777;HGNC:11444;HGNC:4141;HGNC:851;HGNC:854;HGNC:18303;HGNC:2092;HGNC:564;HGNC:9783;HGNC:3242;HGNC:563;HGNC:561;HGNC:562;HGNC:132;HGNC:144;HGNC:13487;HGNC:2559;HGNC:9801;HGNC:5241;HGNC:9759;HGNC:9785;HGNC:11044;HGNC:11042;HGNC:10940	CALM2;CTNNB1;RAB35;SYT1;CSPG5;SEPTIN5;RAB3A;STXBP1;GAPDH;ATP6V1A;ATP6V1B2;ATP6V1H;CLTC;AP2M1;RAB5A;EHD1;AP2B1;AP2A1;AP2A2;ACTB;ACTG1;VPS35;CXADR;RAC1;HSPA8;RAB10;RAB5C;SLC6A11;SLC6A1;SLC1A2	CALM2;CTNNB1;RAB35;SYT1;CSPG5;SEPTIN5;RAB3A;STXBP1;GAPDH;ATP6V1A;ATP6V1B2;ATP6V1H;CLTC;AP2M1;RAB5A;EHD1;AP2B1;AP2A1;AP2A2;ACTB;ACTG1;VPS35;CXADR;RAC1;HSPA8;RAB10;RAB5C;SLC6A11;SLC6A1;SLC1A2
GO:0099509	F2	BP	regulation of presynaptic cytosolic calcium levels	│ ├─ regulation of presynaptic cytosolic calcium levels	SYNGO:presynprocess			0	29
GO:1905056	F11	BP	ATPase-coupled calcium ion transmembrane transporter activity involved in regulation of presynaptic cytosolic calcium levels	│ │ ├─ ATPase-coupled calcium ion transmembrane transporter activity involved in regulation of presynaptic cytosolic calcium levels	GO:0099509			0	1
GO:0099534	F12	BP	calcium ion binding involved in regulation of presynaptic cytosolic calcium levels	│ │ ├─ calcium ion binding involved in regulation of presynaptic cytosolic calcium levels	GO:0099509			0	2
GO:0099626	F13	BP	voltage-gated calcium channel activity involved in regulation of presynaptic cytosolic calcium levels	│ │ └─ voltage-gated calcium channel activity involved in regulation of presynaptic cytosolic calcium levels	GO:0099509			0	9
GO:0099505	F3	BP	regulation of presynaptic membrane potential	│ ├─ regulation of presynaptic membrane potential	SYNGO:presynprocess			0	48
GO:0099507	F14	BP	ligand-gated ion channel activity involved in regulation of presynaptic membrane potential	│ │ ├─ ligand-gated ion channel activity involved in regulation of presynaptic membrane potential	GO:0099505			0	24
GO:0099508	F15	BP	voltage-gated ion channel activity involved in regulation of presynaptic membrane potential	│ │ ├─ voltage-gated ion channel activity involved in regulation of presynaptic membrane potential	GO:0099505			0	17
GO:0150047	F16	BP	G protein-coupled neurotransmitter receptor activity involved in regulation of presynaptic membrane potential	│ │ ├─ G protein-coupled neurotransmitter receptor activity involved in regulation of presynaptic membrane potential	GO:0099505			0	5
GO:0140232	F17	BP	intracellular cAMP-activated cation channel activity involved in regulation of presynaptic membrane potential	│ │ └─ intracellular cAMP-activated cation channel activity involved in regulation of presynaptic membrane potential	GO:0099505			0	1
GO:0140238	F4	BP	presynaptic endocytosis	│ ├─ presynaptic endocytosis	SYNGO:presynprocess			1	6	HGNC:1445	CALM2	CALM2	CALM2
GO:0099504	F5	BP	synaptic vesicle cycle	│ ├─ synaptic vesicle cycle	SYNGO:presynprocess	3.44899e-09	1.57668e-08	24	222	HGNC:2514;HGNC:9774;HGNC:11509;HGNC:2467;HGNC:9164;HGNC:9777;HGNC:11444;HGNC:4141;HGNC:851;HGNC:854;HGNC:18303;HGNC:2092;HGNC:564;HGNC:9783;HGNC:3242;HGNC:563;HGNC:561;HGNC:562;HGNC:132;HGNC:144;HGNC:13487;HGNC:2559;HGNC:9801;HGNC:5241	CTNNB1;RAB35;SYT1;CSPG5;SEPTIN5;RAB3A;STXBP1;GAPDH;ATP6V1A;ATP6V1B2;ATP6V1H;CLTC;AP2M1;RAB5A;EHD1;AP2B1;AP2A1;AP2A2;ACTB;ACTG1;VPS35;CXADR;RAC1;HSPA8	CTNNB1;RAB35;SYT1;CSPG5;SEPTIN5;RAB3A;STXBP1;GAPDH;ATP6V1A;ATP6V1B2;ATP6V1H;CLTC;AP2M1;RAB5A;EHD1;AP2B1;AP2A1;AP2A2;ACTB;ACTG1;VPS35;CXADR;RAC1;HSPA8
GO:0098693	F18	BP	regulation of synaptic vesicle cycle	│ │ ├─ regulation of synaptic vesicle cycle	GO:0099504			0	21
GO:0097091	F19	BP	synaptic vesicle clustering	│ │ ├─ synaptic vesicle clustering	GO:0099504			1	9	HGNC:2514	CTNNB1	CTNNB1	CTNNB1
GO:0099532	F20	BP	synaptic vesicle endosomal processing	│ │ ├─ synaptic vesicle endosomal processing	GO:0099504			1	13	HGNC:9774	RAB35	RAB35	RAB35
GO:0016182	F29	BP	synaptic vesicle budding from endosome	│ │ │ ├─ synaptic vesicle budding from endosome	GO:0099532			0	4
GO:0016189	F30	BP	synaptic vesicle to endosome fusion	│ │ │ └─ synaptic vesicle to endosome fusion	GO:0099532			0	5
GO:0016079	F21	BP	synaptic vesicle exocytosis	│ │ ├─ synaptic vesicle exocytosis	GO:0099504	0.0541662	0.0541662	5	83	HGNC:11509;HGNC:2467;HGNC:9164;HGNC:9777;HGNC:11444	SYT1;CSPG5;SEPTIN5;RAB3A;STXBP1	SYT1;CSPG5;SEPTIN5;RAB3A;STXBP1
GO:0099502	F31	BP	calcium-dependent activation of synaptic vesicle fusion	│ │ │ ├─ calcium-dependent activation of synaptic vesicle fusion	GO:0016079			1	13	HGNC:11509	SYT1	SYT1	SYT1
GO:0150037	F41	BP	regulation of calcium-dependent activation of synaptic vesicle fusion	│ │ │ │ └─ regulation of calcium-dependent activation of synaptic vesicle fusion	GO:0099502			0	7
GO:2000300	F32	BP	regulation of synaptic vesicle exocytosis	│ │ │ ├─ regulation of synaptic vesicle exocytosis	GO:0016079			1	37	HGNC:2467	CSPG5	CSPG5	CSPG5
GO:0016081	F33	BP	synaptic vesicle docking	│ │ │ ├─ synaptic vesicle docking	GO:0016079			1	8	HGNC:9164	SEPTIN5	SEPTIN5
GO:0099148	F42	BP	regulation of synaptic vesicle docking	│ │ │ │ └─ regulation of synaptic vesicle docking	GO:0016081			1	3	HGNC:9164	SEPTIN5	SEPTIN5	SEPTIN5
GO:0031629	F34	BP	synaptic vesicle fusion to presynaptic active zone membrane	│ │ │ ├─ synaptic vesicle fusion to presynaptic active zone membrane	GO:0016079			1	6	HGNC:9777	RAB3A	RAB3A
GO:0031630	F43	BP	regulation of synaptic vesicle fusion to presynaptic active zone membrane	│ │ │ │ └─ regulation of synaptic vesicle fusion to presynaptic active zone membrane	GO:0031629			1	5	HGNC:9777	RAB3A	RAB3A	RAB3A
GO:0016082	F35	BP	synaptic vesicle priming	│ │ │ └─ synaptic vesicle priming	GO:0016079			1	19	HGNC:11444	STXBP1	STXBP1	STXBP1
GO:0010807	F44	BP	regulation of synaptic vesicle priming	│ │ │ └─ regulation of synaptic vesicle priming	GO:0016082			0	7
GO:0098700	F22	BP	synaptic vesicle neurotransmitter loading	│ │ ├─ synaptic vesicle neurotransmitter loading	GO:0099504			1	9	HGNC:4141	GAPDH	GAPDH
GO:0099162	F36	BP	regulation of synaptic vesicle neurotransmitter loading	│ │ │ └─ regulation of synaptic vesicle neurotransmitter loading	GO:0098700			1	2	HGNC:4141	GAPDH	GAPDH	GAPDH
GO:0099180	F23	BP	zinc ion import into synaptic vesicle	│ │ ├─ zinc ion import into synaptic vesicle	GO:0099504			0	2
GO:0097401	F24	BP	synaptic vesicle proton loading	│ │ ├─ synaptic vesicle proton loading	GO:0099504	0.0156202	0.0178516	3	20	HGNC:851;HGNC:854;HGNC:18303	ATP6V1A;ATP6V1B2;ATP6V1H	ATP6V1A;ATP6V1B2;ATP6V1H	ATP6V1A;ATP6V1B2;ATP6V1H
GO:1901546	F37	BP	regulation of proton loading	│ │ │ └─ regulation of proton loading	GO:0097401			0	2
GO:0048488	F25	BP	synaptic vesicle endocytosis	│ │ └─ synaptic vesicle endocytosis	GO:0099504	6.72002e-08	2.68801e-07	13	71	HGNC:2092;HGNC:564;HGNC:9783;HGNC:3242;HGNC:563;HGNC:561;HGNC:562;HGNC:132;HGNC:144;HGNC:13487;HGNC:2559;HGNC:9801;HGNC:5241	CLTC;AP2M1;RAB5A;EHD1;AP2B1;AP2A1;AP2A2;ACTB;ACTG1;VPS35;CXADR;RAC1;HSPA8	CLTC;AP2M1;RAB5A;EHD1;AP2B1;AP2A1;AP2A2;ACTB;ACTG1;VPS35;CXADR;RAC1;HSPA8	CLTC;AP2M1;RAB5A;EHD1;AP2B1;AP2A1;AP2A2
GO:1900242	F38	BP	regulation of synaptic vesicle endocytosis	│ │ ├─ regulation of synaptic vesicle endocytosis	GO:0048488	0.000495649	0.00105738	5	24	HGNC:132;HGNC:144;HGNC:13487;HGNC:2559;HGNC:9801	ACTB;ACTG1;VPS35;CXADR;RAC1	ACTB;ACTG1;VPS35;CXADR;RAC1	ACTB;ACTG1;VPS35;CXADR;RAC1
GO:0016185	F39	BP	synaptic vesicle budding from presynaptic endocytic zone membrane	│ │ ├─ synaptic vesicle budding from presynaptic endocytic zone membrane	GO:0048488			0	1
GO:0098694	F45	BP	regulation of synaptic vesicle budding from presynaptic endocytic zone membrane	│ │ │ └─ regulation of synaptic vesicle budding from presynaptic endocytic zone membrane	GO:0016185			0	1
GO:0016191	F40	BP	synaptic vesicle uncoating	│ │ └─ synaptic vesicle uncoating	GO:0048488			1	3	HGNC:5241	HSPA8	HSPA8	HSPA8
GO:0099525	F6	BP	presynaptic dense core vesicle exocytosis	│ ├─ presynaptic dense core vesicle exocytosis	SYNGO:presynprocess	0.000495649	0.00105738	5	24	HGNC:9759;HGNC:9783;HGNC:9785;HGNC:11444;HGNC:9777	RAB10;RAB5A;RAB5C;STXBP1;RAB3A	RAB10;RAB5A;RAB5C;STXBP1;RAB3A	RAB10;RAB5A;RAB5C;STXBP1
GO:0099161	F26	BP	regulation of presynaptic dense core vesicle exocytosis	│ │ └─ regulation of presynaptic dense core vesicle exocytosis	GO:0099525			1	11	HGNC:9777	RAB3A	RAB3A	RAB3A
GO:0001504	F7	BP	neurotransmitter uptake	│ ├─ neurotransmitter uptake	SYNGO:presynprocess			1	6	HGNC:11044	SLC6A11	SLC6A11	SLC6A11
GO:0098810	F8	BP	neurotransmitter reuptake	│ ├─ neurotransmitter reuptake	SYNGO:presynprocess			2	10	HGNC:11042;HGNC:10940	SLC6A1;SLC1A2	SLC6A1;SLC1A2	SLC6A1;SLC1A2
GO:0051580	F27	BP	regulation of neurotransmitter uptake	│ │ └─ regulation of neurotransmitter uptake	GO:0098810			0	5
SYNGO:presyn_chaperoneProteinFolding	F9	BP	presynaptic chaperone-mediated protein folding	│ ├─ presynaptic chaperone-mediated protein folding	SYNGO:presynprocess			1	3	HGNC:5241	HSPA8	HSPA8	HSPA8
GO:0098928	F10	BP	presynaptic signaling pathway	│ └─ presynaptic signaling pathway	SYNGO:presynprocess			0	2
GO:0099526	F28	BP	presynapse to nucleus signaling pathway	│ └─ presynapse to nucleus signaling pathway	GO:0098928			0	1
SYNGO:postsynprocess	G1	BP	process in the postsynapse	├─ process in the postsynapse	SYNGO:synprocess	0.068605		11	273	HGNC:12851;HGNC:11763;HGNC:5253;HGNC:4617;HGNC:188;HGNC:9855;HGNC:6153;HGNC:563;HGNC:564;HGNC:9783;HGNC:9839	YWHAE;TFRC;HSP90AA1;GSK3B;ADAM10;RAP1A;ITGB1;AP2B1;AP2M1;RAB5A;RALA	YWHAE;TFRC;HSP90AA1;GSK3B;ADAM10;RAP1A;ITGB1;AP2B1;AP2M1;RAB5A;RALA
GO:0099566	G2	BP	regulation of postsynaptic cytosolic calcium levels	│ ├─ regulation of postsynaptic cytosolic calcium levels	SYNGO:postsynprocess			0	12
GO:1905059	G9	BP	ATPase-coupled calcium ion transmembrane transporter activity involved in regulation of postsynaptic cytosolic calcium levels	│ │ ├─ ATPase-coupled calcium ion transmembrane transporter activity involved in regulation of postsynaptic cytosolic calcium levels	GO:0099566			0	1
GO:0099567	G10	BP	calcium ion binding involved in regulation of postsynaptic cytosolic calcium levels	│ │ ├─ calcium ion binding involved in regulation of postsynaptic cytosolic calcium levels	GO:0099566			0	1
GO:1905060	G11	BP	calcium:cation antiporter activity involved in regulation of postsynaptic cytosolic calcium ion levels	│ │ ├─ calcium:cation antiporter activity involved in regulation of postsynaptic cytosolic calcium ion levels	GO:0099566			0	3
GO:0098695	G12	BP	inositol 1,4,5-trisphosphate receptor activity involved in regulation of postsynaptic cytosolic calcium levels	│ │ ├─ inositol 1,4,5-trisphosphate receptor activity involved in regulation of postsynaptic cytosolic calcium levels	GO:0099566			0	1
GO:0099583	G13	BP	neurotransmitter receptor activity involved in regulation of postsynaptic cytosolic calcium levels	│ │ └─ neurotransmitter receptor activity involved in regulation of postsynaptic cytosolic calcium levels	GO:0099566			0	1
GO:0098872	G23	BP	G-protein coupled neurotransmitter receptor activity involved in regulation of postsynaptic cytosolic calcium levels	│ │ └─ G-protein coupled neurotransmitter receptor activity involved in regulation of postsynaptic cytosolic calcium levels	GO:0099583			0	1
GO:0060078	G3	BP	regulation of postsynaptic membrane potential	│ ├─ regulation of postsynaptic membrane potential	SYNGO:postsynprocess			0	60
GO:0140233	G14	BP	intracellular cAMP-activated cation channel activity involved in regulation of postsynaptic membrane potential	│ │ ├─ intracellular cAMP-activated cation channel activity involved in regulation of postsynaptic membrane potential	GO:0060078			0	4
GO:0099579	G24	BP	G protein-coupled neurotransmitter receptor activity involved in regulation of postsynaptic membrane potential	│ │ │ └─ G protein-coupled neurotransmitter receptor activity involved in regulation of postsynaptic membrane potential	GO:0140233			0	4
GO:1904315	G15	BP	transmitter-gated ion channel activity involved in regulation of postsynaptic membrane potential	│ │ ├─ transmitter-gated ion channel activity involved in regulation of postsynaptic membrane potential	GO:0060078			0	42
GO:1905030	G16	BP	voltage-gated ion channel activity involved in regulation of postsynaptic membrane potential	│ │ └─ voltage-gated ion channel activity involved in regulation of postsynaptic membrane potential	GO:0060078			0	5
GO:0098962	G4	BP	regulation of postsynaptic neurotransmitter receptor activity	│ ├─ regulation of postsynaptic neurotransmitter receptor activity	SYNGO:postsynprocess			0	22
GO:0099072	G5	BP	regulation of postsynaptic membrane neurotransmitter receptor levels	│ ├─ regulation of postsynaptic membrane neurotransmitter receptor levels	SYNGO:postsynprocess	0.0030444	0.00463908	11	167	HGNC:12851;HGNC:11763;HGNC:5253;HGNC:4617;HGNC:188;HGNC:9855;HGNC:6153;HGNC:563;HGNC:564;HGNC:9783;HGNC:9839	YWHAE;TFRC;HSP90AA1;GSK3B;ADAM10;RAP1A;ITGB1;AP2B1;AP2M1;RAB5A;RALA	YWHAE;TFRC;HSP90AA1;GSK3B;ADAM10;RAP1A;ITGB1;AP2B1;AP2M1;RAB5A;RALA	YWHAE;TFRC;HSP90AA1
GO:0099645	G17	BP	neurotransmitter receptor localization to postsynaptic specialization membrane	│ │ ├─ neurotransmitter receptor localization to postsynaptic specialization membrane	GO:0099072	0.168761		3	58	HGNC:4617;HGNC:188;HGNC:9855	GSK3B;ADAM10;RAP1A	GSK3B;ADAM10;RAP1A
GO:0098696	G25	BP	regulation of neurotransmitter receptor localization to postsynaptic specialization membrane	│ │ │ └─ regulation of neurotransmitter receptor localization to postsynaptic specialization membrane	GO:0099645	0.0471172	0.0486371	3	32	HGNC:4617;HGNC:188;HGNC:9855	GSK3B;ADAM10;RAP1A	GSK3B;ADAM10;RAP1A	GSK3B;ADAM10;RAP1A
GO:0098967	G18	BP	exocytic insertion of neurotransmitter receptor to postsynaptic membrane	│ │ ├─ exocytic insertion of neurotransmitter receptor to postsynaptic membrane	GO:0099072			0	8
GO:0099145	G26	BP	regulation of exocytic insertion of neurotransmitter receptor to postsynaptic membrane	│ │ │ └─ regulation of exocytic insertion of neurotransmitter receptor to postsynaptic membrane	GO:0098967			0	2
GO:0098970	G19	BP	postsynaptic neurotransmitter receptor diffusion trapping	│ │ ├─ postsynaptic neurotransmitter receptor diffusion trapping	GO:0099072			1	8	HGNC:6153	ITGB1	ITGB1
GO:0150054	G27	BP	regulation of postsynaptic neurotransmitter receptor diffusion trapping	│ │ │ └─ regulation of postsynaptic neurotransmitter receptor diffusion trapping	GO:0098970			1	5	HGNC:6153	ITGB1	ITGB1	ITGB1
GO:0098884	G20	BP	postsynaptic neurotransmitter receptor endocytosis	│ │ └─ postsynaptic neurotransmitter receptor endocytosis	GO:0099072	0.0456591	0.0486371	4	54	HGNC:563;HGNC:564;HGNC:9783;HGNC:9839	AP2B1;AP2M1;RAB5A;RALA	AP2B1;AP2M1;RAB5A;RALA	AP2B1;AP2M1;RAB5A
GO:0099149	G28	BP	regulation of postsynaptic neurotransmitter receptor endocytosis	│ │ └─ regulation of postsynaptic neurotransmitter receptor endocytosis	GO:0098884			1	43	HGNC:9839	RALA	RALA	RALA
GO:0140239	G6	BP	postsynaptic endocytosis	│ ├─ postsynaptic endocytosis	SYNGO:postsynprocess			0	1
GO:0150038	G7	BP	postsynaptic dense core vesicle exocytosis	│ ├─ postsynaptic dense core vesicle exocytosis	SYNGO:postsynprocess			0	2
GO:0150044	G21	BP	regulation of postsynaptic dense core vesicle exocytosis	│ │ └─ regulation of postsynaptic dense core vesicle exocytosis	GO:0150038			0	1
GO:0098926	G8	BP	postsynaptic signaling pathway	│ └─ postsynaptic signaling pathway	SYNGO:postsynprocess			0	18
GO:0099527	G22	BP	postsynapse to nucleus signaling pathway	│ └─ postsynapse to nucleus signaling pathway	GO:0098926			0	16
GO:1905539	G29	BP	regulation of postsynapse to nucleus signaling pathway	│ └─ regulation of postsynapse to nucleus signaling pathway	GO:0099527			0	2
GO:0099536	H1	BP	synaptic signaling	├─ synaptic signaling	SYNGO:synprocess	0.0013006		14	222	HGNC:3560;HGNC:3591;HGNC:9392;HGNC:5044;HGNC:30829;HGNC:6153;HGNC:7656;HGNC:1874;HGNC:14085;HGNC:13487;HGNC:17813;HGNC:4385;HGNC:4617;HGNC:4389	FABP5;FARP1;PRKAR2B;HNRNPK;TUBB2B;ITGB1;NCAM1;CFL1;RTN4;VPS35;IGSF8;GNAI2;GSK3B;GNAO1	FABP5;FARP1;PRKAR2B;HNRNPK;TUBB2B;ITGB1;NCAM1;CFL1;RTN4;VPS35;IGSF8;GNAI2;GSK3B;GNAO1
GO:0099537	H2	BP	trans-synaptic signaling	│ ├─ trans-synaptic signaling	GO:0099536	0.000934931	0.00175987	14	214	HGNC:3560;HGNC:3591;HGNC:9392;HGNC:5044;HGNC:30829;HGNC:6153;HGNC:7656;HGNC:1874;HGNC:14085;HGNC:13487;HGNC:17813;HGNC:4385;HGNC:4617;HGNC:4389	FABP5;FARP1;PRKAR2B;HNRNPK;TUBB2B;ITGB1;NCAM1;CFL1;RTN4;VPS35;IGSF8;GNAI2;GSK3B;GNAO1	FABP5;FARP1;PRKAR2B;HNRNPK;TUBB2B;ITGB1;NCAM1;CFL1;RTN4;VPS35;IGSF8;GNAI2;GSK3B;GNAO1
GO:0099541	H5	BP	trans-synaptic signaling by lipid	│ │ ├─ trans-synaptic signaling by lipid	GO:0099537			1	11	HGNC:3560	FABP5	FABP5
GO:0099542	H14	BP	trans-synaptic signaling by endocannabinoid	│ │ │ └─ trans-synaptic signaling by endocannabinoid	GO:0099541			1	11	HGNC:3560	FABP5	FABP5
GO:0098921	H22	BP	retrograde trans-synaptic signaling by endocannabinoid	│ │ │ ├─ retrograde trans-synaptic signaling by endocannabinoid	GO:0099542			1	6	HGNC:3560	FABP5	FABP5	FABP5
GO:0099178	H27	BP	regulation of retrograde trans-synaptic signaling by endocanabinoid	│ │ │ │ └─ regulation of retrograde trans-synaptic signaling by endocanabinoid	GO:0098921			0	3
GO:0099553	H23	BP	trans-synaptic signaling by endocannabinoid, modulating synaptic transmission	│ │ │ └─ trans-synaptic signaling by endocannabinoid, modulating synaptic transmission	GO:0099542			0	5
GO:0150036	H28	BP	regulation of trans-synaptic signaling by endocannabinoid, modulating synaptic transmission	│ │ │ └─ regulation of trans-synaptic signaling by endocannabinoid, modulating synaptic transmission	GO:0099553			0	4
GO:0099540	H6	BP	trans-synaptic signaling by neuropeptide	│ │ ├─ trans-synaptic signaling by neuropeptide	GO:0099537			0	1
GO:0099543	H7	BP	trans-synaptic signaling by soluble gas	│ │ ├─ trans-synaptic signaling by soluble gas	GO:0099537			0	1
GO:0099548	H15	BP	trans-synaptic signaling by nitric oxide	│ │ │ └─ trans-synaptic signaling by nitric oxide	GO:0099543			0	1
GO:0099555	H24	BP	trans-synaptic signaling by nitric oxide, modulating synaptic transmission	│ │ │ └─ trans-synaptic signaling by nitric oxide, modulating synaptic transmission	GO:0099548			0	1
GO:0098925	H29	BP	retrograde trans-synaptic signaling by nitric oxide, modulating synaptic transmission	│ │ │ └─ retrograde trans-synaptic signaling by nitric oxide, modulating synaptic transmission	GO:0099555			0	1
GO:0099545	H8	BP	trans-synaptic signaling by trans-synaptic complex	│ │ ├─ trans-synaptic signaling by trans-synaptic complex	GO:0099537			1	9	HGNC:3591	FARP1	FARP1
GO:0098942	H16	BP	retrograde trans-synaptic signaling by trans-synaptic protein complex	│ │ │ ├─ retrograde trans-synaptic signaling by trans-synaptic protein complex	GO:0099545			1	4	HGNC:3591	FARP1	FARP1	FARP1
GO:0099557	H17	BP	trans-synaptic signaling by trans-synaptic complex, modulating synaptic transmission	│ │ │ └─ trans-synaptic signaling by trans-synaptic complex, modulating synaptic transmission	GO:0099545			0	2
GO:0099157	H9	BP	trans-synaptic signalling via exosome	│ │ ├─ trans-synaptic signalling via exosome	GO:0099537			0	1
GO:0099183	H10	BP	trans-synaptic signaling by BDNF, modulating synaptic transmission	│ │ ├─ trans-synaptic signaling by BDNF, modulating synaptic transmission	GO:0099537			0	6
GO:0150035	H18	BP	regulation of trans-synaptic signaling by BDNF, modulating synaptic transmission	│ │ │ └─ regulation of trans-synaptic signaling by BDNF, modulating synaptic transmission	GO:0099183			0	2
GO:0099550	H11	BP	trans-synaptic signaling, modulating synaptic transmission	│ │ ├─ trans-synaptic signaling, modulating synaptic transmission	GO:0099537			0	7
GO:0007268	H12	BP	chemical synaptic transmission	│ │ └─ chemical synaptic transmission	GO:0099537	0.00182722	0.00324839	12	180	HGNC:9392;HGNC:5044;HGNC:30829;HGNC:6153;HGNC:7656;HGNC:1874;HGNC:14085;HGNC:13487;HGNC:17813;HGNC:4385;HGNC:4617;HGNC:4389	PRKAR2B;HNRNPK;TUBB2B;ITGB1;NCAM1;CFL1;RTN4;VPS35;IGSF8;GNAI2;GSK3B;GNAO1	PRKAR2B;HNRNPK;TUBB2B;ITGB1;NCAM1;CFL1;RTN4;VPS35;IGSF8;GNAI2;GSK3B;GNAO1
GO:0050804	H19	BP	modulation of chemical synaptic transmission	│ │ ├─ modulation of chemical synaptic transmission	GO:0007268	0.000226964	0.000660258	10	99	HGNC:9392;HGNC:5044;HGNC:30829;HGNC:6153;HGNC:7656;HGNC:1874;HGNC:14085;HGNC:13487;HGNC:17813;HGNC:4385	PRKAR2B;HNRNPK;TUBB2B;ITGB1;NCAM1;CFL1;RTN4;VPS35;IGSF8;GNAI2	PRKAR2B;HNRNPK;TUBB2B;ITGB1;NCAM1;CFL1;RTN4;VPS35;IGSF8;GNAI2	PRKAR2B;HNRNPK;TUBB2B;ITGB1;NCAM1;CFL1;RTN4;VPS35;IGSF8;GNAI2
GO:0099531	H20	BP	presynaptic process involved in chemical synaptic transmission	│ │ ├─ presynaptic process involved in chemical synaptic transmission	GO:0007268			1	48	HGNC:4617	GSK3B	GSK3B
GO:0099171	H25	BP	presynaptic modulation of chemical synaptic transmission	│ │ │ └─ presynaptic modulation of chemical synaptic transmission	GO:0099531			1	48	HGNC:4617	GSK3B	GSK3B	GSK3B
GO:0099565	H21	BP	postsynaptic process involved in chemical synaptic transmission	│ │ └─ postsynaptic process involved in chemical synaptic transmission	GO:0007268			1	39	HGNC:4389	GNAO1	GNAO1
GO:0099170	H26	BP	postsynaptic modulation of chemical synaptic transmission	│ │ └─ postsynaptic modulation of chemical synaptic transmission	GO:0099565			1	33	HGNC:4389	GNAO1	GNAO1	GNAO1
GO:0099538	H3	BP	synaptic signaling via neuropeptide	│ ├─ synaptic signaling via neuropeptide	GO:0099536			0	8
GO:0099163	H4	BP	synaptic signaling by nitric oxide	│ └─ synaptic signaling by nitric oxide	GO:0099536			0	3
GO:0150045	H13	BP	regulation of synaptic signaling by nitric oxide	│ └─ regulation of synaptic signaling by nitric oxide	GO:0099163			0	2
GO:0050808	I1	BP	synapse organization	├─ synapse organization	SYNGO:synprocess	5.73179e-11	3.66835e-10	37	424	HGNC:188;HGNC:1717;HGNC:170;HGNC:16171;HGNC:5044;HGNC:5241;HGNC:1736;HGNC:9857;HGNC:4617;HGNC:667;HGNC:1874;HGNC:6759;HGNC:7568;HGNC:12666;HGNC:20778;HGNC:613;HGNC:4460;HGNC:132;HGNC:144;HGNC:7656;HGNC:12855;HGNC:3226;HGNC:10662;HGNC:2514;HGNC:3591;HGNC:13487;HGNC:3014;HGNC:2365;HGNC:9801;HGNC:14085;HGNC:6836;HGNC:13760;HGNC:4381;HGNC:3189;HGNC:3192;HGNC:6153;HGNC:12691	ADAM10;SEPTIN7;ACTR3;CHMP4B;HNRNPK;HSPA8;CDC42;RAP1B;GSK3B;RHOA;CFL1;MARCKS;MYH10;VCP;TUBB;APOE;GPM6A;ACTB;ACTG1;NCAM1;YWHAZ;EFNB1;SDCBP;CTNNB1;FARP1;VPS35;DPYSL2;CRMP1;RAC1;RTN4;MAP1B;CYFIP2;GNA13;EEF1A1;EEF1A2;ITGB1;EZR	ADAM10;SEPTIN7;ACTR3;CHMP4B;HNRNPK;HSPA8;CDC42;RAP1B;GSK3B;RHOA;CFL1;MARCKS;MYH10;VCP;TUBB5;APOE;GPM6A;ACTB;ACTG1;NCAM1;YWHAZ;EFNB1;SDCBP;CTNNB1;FARP1;VPS35;DPYSL2;CRMP1;RAC1;RTN4;MAP1B;CYFIP2;GNA13;EEF1A1;EEF1A2;ITGB1;EZR
GO:0099172	I2	BP	presynapse organization	│ ├─ presynapse organization	GO:0050808			0	2
GO:0099174	I16	BP	regulation of presynapse organization	│ │ └─ regulation of presynapse organization	GO:0099172			0	2
GO:0099173	I3	BP	postsynapse organization	│ ├─ postsynapse organization	GO:0050808	0.00296044	0.00463908	7	75	HGNC:188;HGNC:1717;HGNC:170;HGNC:16171;HGNC:5044;HGNC:5241;HGNC:1736	ADAM10;SEPTIN7;ACTR3;CHMP4B;HNRNPK;HSPA8;CDC42	ADAM10;SEPTIN7;ACTR3;CHMP4B;HNRNPK;HSPA8;CDC42	ADAM10;SEPTIN7;ACTR3
GO:0099175	I17	BP	regulation of postsynapse organization	│ │ ├─ regulation of postsynapse organization	GO:0099173	0.0126871	0.0162395	5	55	HGNC:16171;HGNC:5044;HGNC:5241;HGNC:188;HGNC:1736	CHMP4B;HNRNPK;HSPA8;ADAM10;CDC42	CHMP4B;HNRNPK;HSPA8;ADAM10;CDC42	CHMP4B;HNRNPK;HSPA8;ADAM10;CDC42
GO:0099084	I18	BP	postsynaptic specialization organization	│ │ └─ postsynaptic specialization organization	GO:0099173			0	4
GO:0099563	I4	BP	modification of synaptic structure	│ ├─ modification of synaptic structure	GO:0050808	0.00056892		7	55	HGNC:9857;HGNC:1736;HGNC:4617;HGNC:667;HGNC:1874;HGNC:6759;HGNC:7568	RAP1B;CDC42;GSK3B;RHOA;CFL1;MARCKS;MYH10	RAP1B;CDC42;GSK3B;RHOA;CFL1;MARCKS;MYH10
GO:0099010	I19	BP	modification of postsynaptic structure	│ │ ├─ modification of postsynaptic structure	GO:0099563	0.000418894	0.00103112	7	52	HGNC:9857;HGNC:1736;HGNC:4617;HGNC:667;HGNC:1874;HGNC:6759;HGNC:7568	RAP1B;CDC42;GSK3B;RHOA;CFL1;MARCKS;MYH10	RAP1B;CDC42;GSK3B;RHOA;CFL1;MARCKS;MYH10	RAP1B
GO:0099159	I36	BP	regulation of modification of postsynaptic structure	│ │ │ ├─ regulation of modification of postsynaptic structure	GO:0099010	0.0138165	0.0163751	3	19	HGNC:1736;HGNC:4617;HGNC:667	CDC42;GSK3B;RHOA	CDC42;GSK3B;RHOA	CDC42;GSK3B;RHOA
GO:0098885	I37	BP	modification of postsynaptic actin cytoskeleton	│ │ │ └─ modification of postsynaptic actin cytoskeleton	GO:0099010	0.0048811	0.00709978	4	26	HGNC:1874;HGNC:6759;HGNC:7568;HGNC:667	CFL1;MARCKS;MYH10;RHOA	CFL1;MARCKS;MYH10;RHOA	CFL1
GO:1905274	I50	BP	regulation of modification of postsynaptic actin cytoskeleton	│ │ │ └─ regulation of modification of postsynaptic actin cytoskeleton	GO:0098885	0.00556838	0.00774731	3	13	HGNC:6759;HGNC:7568;HGNC:667	MARCKS;MYH10;RHOA	MARCKS;MYH10;RHOA	MARCKS;MYH10;RHOA
GO:0099564	I20	BP	modification of synaptic structure, modulating synaptic transmission	│ │ ├─ modification of synaptic structure, modulating synaptic transmission	GO:0099563			0	1
GO:1905244	I21	BP	regulation of modification of synaptic structure	│ │ └─ regulation of modification of synaptic structure	GO:0099563			0	2
GO:0098987	I38	BP	regulation of modification of synapse structure, modulating synaptic transmission	│ │ └─ regulation of modification of synapse structure, modulating synaptic transmission	GO:1905244			0	2
GO:0050807	I5	BP	regulation of synapse organization	│ ├─ regulation of synapse organization	GO:0050808	0.0069011	0.00920146	4	29	HGNC:12666;HGNC:20778;HGNC:613;HGNC:4460	VCP;TUBB;APOE;GPM6A	VCP;TUBB5;APOE;GPM6A	VCP;TUBB;APOE;GPM6A
GO:0098918	I6	BP	structural constituent of synapse	│ ├─ structural constituent of synapse	GO:0050808	0.0694148		3	38	HGNC:1717;HGNC:132;HGNC:144	SEPTIN7;ACTB;ACTG1	SEPTIN7;ACTB;ACTG1
GO:0099181	I22	BP	structural constituent of presynapse	│ │ ├─ structural constituent of presynapse	GO:0098918			0	11
GO:0098882	I39	BP	structural constituent of active zone	│ │ │ ├─ structural constituent of active zone	GO:0099181			0	8
GO:0098699	I40	BP	structural constituent of presynaptic actin cytoskeleton	│ │ │ └─ structural constituent of presynaptic actin cytoskeleton	GO:0099181			0	1
GO:0099186	I23	BP	structural constituent of postsynapse	│ │ └─ structural constituent of postsynapse	GO:0098918	0.0346134	0.0381941	3	28	HGNC:1717;HGNC:132;HGNC:144	SEPTIN7;ACTB;ACTG1	SEPTIN7;ACTB;ACTG1	SEPTIN7
GO:0098973	I41	BP	structural constituent of postsynaptic actin cytoskeleton	│ │ ├─ structural constituent of postsynaptic actin cytoskeleton	GO:0099186			2	6	HGNC:132;HGNC:144	ACTB;ACTG1	ACTB;ACTG1	ACTB;ACTG1
GO:0099184	I42	BP	structural constituent of postsynaptic intermediate filament cytoskeleton	│ │ ├─ structural constituent of postsynaptic intermediate filament cytoskeleton	GO:0099186			0	2
GO:0098879	I43	BP	structural constituent of postsynaptic specialization	│ │ ├─ structural constituent of postsynaptic specialization	GO:0099186			0	3
GO:0098919	I44	BP	structural constituent of postsynaptic density	│ │ └─ structural constituent of postsynaptic density	GO:0099186			0	13
GO:0150043	I7	BP	structural constituent of synapse-associated extracellular matrix	│ ├─ structural constituent of synapse-associated extracellular matrix	GO:0050808			0	1
GO:0099560	I8	BP	synapse adhesion between pre- and post-synapse	│ ├─ synapse adhesion between pre- and post-synapse	GO:0050808			1	45	HGNC:7656	NCAM1	NCAM1	NCAM1
GO:0099179	I24	BP	regulation of synaptic membrane adhesion	│ │ └─ regulation of synaptic membrane adhesion	GO:0099560			0	7
GO:0008039	I9	BP	synaptic target recognition	│ ├─ synaptic target recognition	GO:0050808			1	3	HGNC:12855	YWHAZ	YWHAZ	YWHAZ
GO:0007416	I10	BP	synapse assembly	│ ├─ synapse assembly	GO:0050808	6.95574e-05	0.000247315	14	163	HGNC:3226;HGNC:10662;HGNC:2514;HGNC:3591;HGNC:13487;HGNC:3014;HGNC:2365;HGNC:9801;HGNC:14085;HGNC:6836;HGNC:13760;HGNC:4381;HGNC:3189;HGNC:3192	EFNB1;SDCBP;CTNNB1;FARP1;VPS35;DPYSL2;CRMP1;RAC1;RTN4;MAP1B;CYFIP2;GNA13;EEF1A1;EEF1A2	EFNB1;SDCBP;CTNNB1;FARP1;VPS35;DPYSL2;CRMP1;RAC1;RTN4;MAP1B;CYFIP2;GNA13;EEF1A1;EEF1A2
GO:0099054	I25	BP	presynapse assembly	│ │ ├─ presynapse assembly	GO:0007416			2	15	HGNC:3226;HGNC:10662	EFNB1;SDCBP	EFNB1;SDCBP	EFNB1;SDCBP
GO:0051963	I26	BP	regulation of synapse assembly	│ │ ├─ regulation of synapse assembly	GO:0007416	0.00059935	0.0011987	10	113	HGNC:2514;HGNC:3591;HGNC:13487;HGNC:3014;HGNC:2365;HGNC:9801;HGNC:14085;HGNC:6836;HGNC:13760;HGNC:4381	CTNNB1;FARP1;VPS35;DPYSL2;CRMP1;RAC1;RTN4;MAP1B;CYFIP2;GNA13	CTNNB1;FARP1;VPS35;DPYSL2;CRMP1;RAC1;RTN4;MAP1B;CYFIP2;GNA13	CTNNB1
GO:1905606	I45	BP	regulation of presynapse assembly	│ │ │ ├─ regulation of presynapse assembly	GO:0051963			1	31	HGNC:3591	FARP1	FARP1	FARP1
GO:0150052	I46	BP	regulation of postsynapse assembly	│ │ │ └─ regulation of postsynapse assembly	GO:0051963	0.000213062	0.000660258	8	62	HGNC:13487;HGNC:3014;HGNC:2365;HGNC:9801;HGNC:14085;HGNC:6836;HGNC:13760;HGNC:4381	VPS35;DPYSL2;CRMP1;RAC1;RTN4;MAP1B;CYFIP2;GNA13	VPS35;DPYSL2;CRMP1;RAC1;RTN4;MAP1B;CYFIP2;GNA13	VPS35;DPYSL2;CRMP1;RAC1;RTN4;MAP1B;CYFIP2;GNA13
GO:0098698	I27	BP	postsynaptic specialization assembly	│ │ ├─ postsynaptic specialization assembly	GO:0007416			2	40	HGNC:3189;HGNC:3192	EEF1A1;EEF1A2	EEF1A1;EEF1A2
GO:0099150	I47	BP	regulation of postsynaptic specialization assembly	│ │ │ ├─ regulation of postsynaptic specialization assembly	GO:0098698			2	9	HGNC:3189;HGNC:3192	EEF1A1;EEF1A2	EEF1A1;EEF1A2	EEF1A1;EEF1A2
GO:0097107	I48	BP	postsynaptic density assembly	│ │ │ └─ postsynaptic density assembly	GO:0098698			0	26
GO:0099151	I51	BP	regulation of postsynaptic density assembly	│ │ │ └─ regulation of postsynaptic density assembly	GO:0097107			0	20
GO:0097104	I28	BP	postsynaptic membrane assembly	│ │ └─ postsynaptic membrane assembly	GO:0007416			0	1
GO:0098883	I11	BP	synapse disassembly	│ ├─ synapse disassembly	GO:0050808			1	11	HGNC:6153	ITGB1	ITGB1
GO:1905806	I29	BP	regulation of synapse disassembly	│ │ └─ regulation of synapse disassembly	GO:0098883			1	11	HGNC:6153	ITGB1	ITGB1	ITGB1
GO:0060074	I12	BP	synapse maturation	│ ├─ synapse maturation	GO:0050808			2	34	HGNC:12855;HGNC:13487	YWHAZ;VPS35	YWHAZ;VPS35
GO:0090128	I30	BP	regulation of synapse maturation	│ │ └─ regulation of synapse maturation	GO:0060074			2	27	HGNC:12855;HGNC:13487	YWHAZ;VPS35	YWHAZ;VPS35	YWHAZ;VPS35
GO:0099558	I13	BP	maintenance of synapse structure	│ ├─ maintenance of synapse structure	GO:0050808			2	23	HGNC:5241;HGNC:6153	HSPA8;ITGB1	HSPA8;ITGB1
GO:0099559	I31	BP	maintenance of alignment of postsynaptic density and presynaptic active zone	│ │ ├─ maintenance of alignment of postsynaptic density and presynaptic active zone	GO:0099558			0	4
GO:0098880	I32	BP	maintenance of postsynaptic specialization structure	│ │ └─ maintenance of postsynaptic specialization structure	GO:0099558			2	13	HGNC:5241;HGNC:6153	HSPA8;ITGB1	HSPA8;ITGB1	HSPA8;ITGB1
GO:0099562	I49	BP	maintenance of postsynaptic density structure	│ │ └─ maintenance of postsynaptic density structure	GO:0098880			0	6
GO:0099187	I14	BP	presynaptic cytoskeleton organization	│ ├─ presynaptic cytoskeleton organization	GO:0050808			0	9
GO:0099140	I33	BP	presynaptic actin cytoskeleton organization	│ │ └─ presynaptic actin cytoskeleton organization	GO:0099187			0	8
GO:0099188	I15	BP	postsynaptic cytoskeleton organization	│ └─ postsynaptic cytoskeleton organization	GO:0050808	0.000793765		5	27	HGNC:3591;HGNC:170;HGNC:9801;HGNC:7568;HGNC:12691	FARP1;ACTR3;RAC1;MYH10;EZR	FARP1;ACTR3;RAC1;MYH10;EZR
GO:0098974	I34	BP	postsynaptic actin cytoskeleton organization	│ ├─ postsynaptic actin cytoskeleton organization	GO:0099188	0.000290735	0.000775293	5	21	HGNC:3591;HGNC:170;HGNC:9801;HGNC:7568;HGNC:12691	FARP1;ACTR3;RAC1;MYH10;EZR	FARP1;ACTR3;RAC1;MYH10;EZR	FARP1;ACTR3;RAC1;MYH10;EZR
GO:0099190	I35	BP	postsynaptic spectrin-associated cytoskeleton organization	│ └─ postsynaptic spectrin-associated cytoskeleton organization	GO:0099188			0	4
SYNGO:metabolism	J1	BP	metabolism	├─ metabolism	SYNGO:synprocess	2.78906e-26	2.23125e-25	35	106	HGNC:4141;HGNC:3287;HGNC:12628;HGNC:188;HGNC:10369;HGNC:10299;HGNC:10301;HGNC:10302;HGNC:10304;HGNC:10305;HGNC:10307;HGNC:10316;HGNC:10317;HGNC:10327;HGNC:10328;HGNC:10330;HGNC:10340;HGNC:10353;HGNC:10360;HGNC:10362;HGNC:10363;HGNC:10364;HGNC:10368;HGNC:10371;HGNC:10384;HGNC:10385;HGNC:10387;HGNC:10389;HGNC:10396;HGNC:10414;HGNC:10418;HGNC:10426;HGNC:10386;HGNC:10416;HGNC:3214	GAPDH;EIF4E;USP5;ADAM10;RPL9;RPL10A;RPL11;RPL12;RPL13A;RPL14;RPL17;RPL23;RPL23A;RPL26;RPL27;RPL28;RPL34;RPL4;RPL5;RPL6;RPL7;RPL7A;RPL8;RPLP0;RPS11;RPS12;RPS14;RPS15A;RPS16;RPS26;RPS28;RPS5;RPS13;RPS27;EEF2	GAPDH;EIF4E;USP5;ADAM10;RPL9;RPL10A;RPL11;RPL12;RPL13A;RPL14;RPL17;RPL23;RPL23A;RPL26;RPL27;RPL28;RPL34;RPL4;RPL5;RPL6;RPL7;RPL7A;RPL8;RPLP0;RPS11;RPS12;RPS14;RPS15A;RPS16;RPS26;RPS28;RPS5;RPS13;RPS27;EEF2
SYNGO:presyn_ATPmetabolic	J2	BP	ATP metabolic process in the presynapse	│ ├─ ATP metabolic process in the presynapse	SYNGO:metabolism			0	1
SYNGO:presyn_regulationATPmetabolic	J12	BP	regulation of ATP metabolic process in the presynapse	│ │ └─ regulation of ATP metabolic process in the presynapse	SYNGO:presyn_ATPmetabolic			0	1
SYNGO:postsyn_ATPmetabolic	J3	BP	ATP metabolic process in the postsynapse	│ ├─ ATP metabolic process in the postsynapse	SYNGO:metabolism			1	1	HGNC:4141	GAPDH	GAPDH	GAPDH
GO:0099546	J4	BP	protein catabolic process, modulating synaptic transmission	│ ├─ protein catabolic process, modulating synaptic transmission	SYNGO:metabolism			0	1
GO:0099574	J5	BP	regulation of protein catabolic process at synapse, modulating synaptic transmission	│ ├─ regulation of protein catabolic process at synapse, modulating synaptic transmission	SYNGO:metabolism			0	8
GO:0099576	J13	BP	regulation of protein catabolic process at postsynapse, modulating synaptic transmission	│ │ ├─ regulation of protein catabolic process at postsynapse, modulating synaptic transmission	GO:0099574			0	6
GO:0099575	J14	BP	regulation of protein catabolic process at presynapse, modulating synaptic transmission	│ │ └─ regulation of protein catabolic process at presynapse, modulating synaptic transmission	GO:0099574			0	1
GO:0099547	J6	BP	regulation of translation at synapse, modulating synaptic transmission	│ ├─ regulation of translation at synapse, modulating synaptic transmission	SYNGO:metabolism			1	7	HGNC:3287	EIF4E	EIF4E
GO:0099578	J15	BP	regulation of translation at postsynapse, modulating synaptic transmission	│ │ ├─ regulation of translation at postsynapse, modulating synaptic transmission	GO:0099547			1	3	HGNC:3287	EIF4E	EIF4E	EIF4E
GO:0099577	J16	BP	regulation of translation at presynapse, modulating synaptic transmission	│ │ └─ regulation of translation at presynapse, modulating synaptic transmission	GO:0099547			0	2
GO:0042135	J7	BP	neurotransmitter catabolic process	│ ├─ neurotransmitter catabolic process	SYNGO:metabolism			0	2
GO:0140246	J8	BP	protein catabolic process at synapse	│ ├─ protein catabolic process at synapse	SYNGO:metabolism			2	25	HGNC:12628;HGNC:188	USP5;ADAM10	USP5;ADAM10
GO:0140247	J17	BP	protein catabolic process at presynapse	│ │ ├─ protein catabolic process at presynapse	GO:0140246			1	5	HGNC:12628	USP5	USP5
GO:0140251	J21	BP	regulation protein catabolic process at presynapse	│ │ │ └─ regulation protein catabolic process at presynapse	GO:0140247			1	4	HGNC:12628	USP5	USP5	USP5
GO:0140249	J18	BP	protein catabolic process at postsynapse	│ │ └─ protein catabolic process at postsynapse	GO:0140246			1	20	HGNC:188	ADAM10	ADAM10	ADAM10
GO:0140252	J22	BP	regulation protein catabolic process at postsynapse	│ │ └─ regulation protein catabolic process at postsynapse	GO:0140249			0	15
GO:0042136	J9	BP	neurotransmitter biosynthetic process	│ ├─ neurotransmitter biosynthetic process	SYNGO:metabolism			0	2
GO:0140241	J10	BP	translation at synapse	│ ├─ translation at synapse	SYNGO:metabolism	8.33851e-29		31	56	HGNC:10369;HGNC:10299;HGNC:10301;HGNC:10302;HGNC:10304;HGNC:10305;HGNC:10307;HGNC:10316;HGNC:10317;HGNC:10327;HGNC:10328;HGNC:10330;HGNC:10340;HGNC:10353;HGNC:10360;HGNC:10362;HGNC:10363;HGNC:10364;HGNC:10368;HGNC:10371;HGNC:10384;HGNC:10385;HGNC:10387;HGNC:10389;HGNC:10396;HGNC:10414;HGNC:10418;HGNC:10426;HGNC:10386;HGNC:10416;HGNC:3214	RPL9;RPL10A;RPL11;RPL12;RPL13A;RPL14;RPL17;RPL23;RPL23A;RPL26;RPL27;RPL28;RPL34;RPL4;RPL5;RPL6;RPL7;RPL7A;RPL8;RPLP0;RPS11;RPS12;RPS14;RPS15A;RPS16;RPS26;RPS28;RPS5;RPS13;RPS27;EEF2	RPL9;RPL10A;RPL11;RPL12;RPL13A;RPL14;RPL17;RPL23;RPL23A;RPL26;RPL27;RPL28;RPL34;RPL4;RPL5;RPL6;RPL7;RPL7A;RPL8;RPLP0;RPS11;RPS12;RPS14;RPS15A;RPS16;RPS26;RPS28;RPS5;RPS13;RPS27;EEF2
GO:0140236	J19	BP	translation at presynapse	│ │ ├─ translation at presynapse	GO:0140241	1.67124e-28	1.78266e-27	30	51	HGNC:10369;HGNC:10299;HGNC:10301;HGNC:10302;HGNC:10304;HGNC:10305;HGNC:10307;HGNC:10316;HGNC:10317;HGNC:10327;HGNC:10328;HGNC:10330;HGNC:10340;HGNC:10353;HGNC:10360;HGNC:10362;HGNC:10363;HGNC:10364;HGNC:10368;HGNC:10371;HGNC:10384;HGNC:10385;HGNC:10387;HGNC:10389;HGNC:10396;HGNC:10414;HGNC:10418;HGNC:10426;HGNC:10386;HGNC:10416	RPL9;RPL10A;RPL11;RPL12;RPL13A;RPL14;RPL17;RPL23;RPL23A;RPL26;RPL27;RPL28;RPL34;RPL4;RPL5;RPL6;RPL7;RPL7A;RPL8;RPLP0;RPS11;RPS12;RPS14;RPS15A;RPS16;RPS26;RPS28;RPS5;RPS13;RPS27	RPL9;RPL10A;RPL11;RPL12;RPL13A;RPL14;RPL17;RPL23;RPL23A;RPL26;RPL27;RPL28;RPL34;RPL4;RPL5;RPL6;RPL7;RPL7A;RPL8;RPLP0;RPS11;RPS12;RPS14;RPS15A;RPS16;RPS26;RPS28;RPS5;RPS13;RPS27	RPL9;RPL10A;RPL11;RPL12;RPL13A;RPL14;RPL17;RPL23;RPL23A;RPL26;RPL27;RPL28;RPL34;RPL4;RPL5;RPL6;RPL7;RPL7A;RPL8;RPLP0;RPS11;RPS12;RPS14;RPS15A;RPS16;RPS26;RPS28;RPS5;RPS13;RPS27
GO:0140242	J20	BP	translation at postsynapse	│ │ └─ translation at postsynapse	GO:0140241	8.33851e-29	1.33416e-27	31	56	HGNC:3214;HGNC:10369;HGNC:10299;HGNC:10301;HGNC:10302;HGNC:10304;HGNC:10305;HGNC:10307;HGNC:10316;HGNC:10317;HGNC:10327;HGNC:10328;HGNC:10330;HGNC:10340;HGNC:10353;HGNC:10360;HGNC:10362;HGNC:10363;HGNC:10364;HGNC:10368;HGNC:10371;HGNC:10384;HGNC:10385;HGNC:10387;HGNC:10389;HGNC:10396;HGNC:10414;HGNC:10418;HGNC:10426;HGNC:10386;HGNC:10416	EEF2;RPL9;RPL10A;RPL11;RPL12;RPL13A;RPL14;RPL17;RPL23;RPL23A;RPL26;RPL27;RPL28;RPL34;RPL4;RPL5;RPL6;RPL7;RPL7A;RPL8;RPLP0;RPS11;RPS12;RPS14;RPS15A;RPS16;RPS26;RPS28;RPS5;RPS13;RPS27	EEF2;RPL9;RPL10A;RPL11;RPL12;RPL13A;RPL14;RPL17;RPL23;RPL23A;RPL26;RPL27;RPL28;RPL34;RPL4;RPL5;RPL6;RPL7;RPL7A;RPL8;RPLP0;RPS11;RPS12;RPS14;RPS15A;RPS16;RPS26;RPS28;RPS5;RPS13;RPS27	EEF2;RPL9;RPL10A;RPL11;RPL12;RPL13A;RPL14;RPL17;RPL23;RPL23A;RPL26;RPL27;RPL28;RPL34;RPL4;RPL5;RPL6;RPL7;RPL7A;RPL8;RPLP0;RPS11;RPS12;RPS14;RPS15A;RPS16;RPS26;RPS28;RPS5;RPS13;RPS27
GO:0140245	J23	BP	regulation of translation at postsynapse	│ │ └─ regulation of translation at postsynapse	GO:0140242			0	4
GO:0140235	J11	BP	RNA polyadenylation at postsynapse	│ └─ RNA polyadenylation at postsynapse	SYNGO:metabolism			0	1
SYNGO:transport	K1	BP	transport	└─ transport	SYNGO:synprocess	0.00263721	0.00444162	6	54	HGNC:3014;HGNC:5048;HGNC:10774;HGNC:9788;HGNC:7007;HGNC:13487	DPYSL2;HNRNPU;SFPQ;RAB7A;RAB8A;VPS35	DPYSL2;HNRNPU;SFPQ;RAB7A;RAB8A;VPS35	DPYSL2
GO:0008088	K2	BP	axo-dendritic transport	├─ axo-dendritic transport	SYNGO:transport			2	28	HGNC:5048;HGNC:10774	HNRNPU;SFPQ	HNRNPU;SFPQ
GO:0098930	K7	BP	axonal transport	│ ├─ axonal transport	GO:0008088			0	10
GO:0008089	K14	BP	anterograde axonal transport	│ │ ├─ anterograde axonal transport	GO:0098930			0	6
GO:0099641	K23	BP	anterograde axonal protein transport	│ │ │ ├─ anterograde axonal protein transport	GO:0008089			0	2
GO:0140231	K24	BP	anterograde axonal transport of neurotransmitter receptor complex	│ │ │ └─ anterograde axonal transport of neurotransmitter receptor complex	GO:0008089			0	1
GO:0099088	K15	BP	axonal transport of messenger ribonucleoprotein complex	│ │ └─ axonal transport of messenger ribonucleoprotein complex	GO:0098930			0	1
GO:0098935	K8	BP	dendritic transport	│ └─ dendritic transport	GO:0008088			2	19	HGNC:5048;HGNC:10774	HNRNPU;SFPQ	HNRNPU;SFPQ
GO:0098937	K16	BP	anterograde dendritic transport	│ ├─ anterograde dendritic transport	GO:0098935			0	9
GO:0098971	K25	BP	anterograde dendritic transport of neurotransmitter receptor complex	│ │ └─ anterograde dendritic transport of neurotransmitter receptor complex	GO:0098937			0	6
GO:0098939	K17	BP	dendritic transport of mitochondrion	│ ├─ dendritic transport of mitochondrion	GO:0098935			0	1
GO:0098961	K18	BP	dendritic transport of ribonucleoprotein complex	│ ├─ dendritic transport of ribonucleoprotein complex	GO:0098935			2	6	HGNC:5048;HGNC:10774	HNRNPU;SFPQ	HNRNPU;SFPQ
GO:0098963	K26	BP	dendritic transport of messenger ribonucleoprotein complex	│ │ └─ dendritic transport of messenger ribonucleoprotein complex	GO:0098961			2	6	HGNC:5048;HGNC:10774	HNRNPU;SFPQ	HNRNPU;SFPQ	HNRNPU;SFPQ
GO:0098964	K29	BP	anterograde dendritic transport of messenger ribonucleoprotein complex	│ │ └─ anterograde dendritic transport of messenger ribonucleoprotein complex	GO:0098963			0	2
GO:0098934	K19	BP	retrograde dendritic transport	│ └─ retrograde dendritic transport	GO:0098935			0	1
GO:0099514	K3	BP	synaptic vesicle cytoskeletal transport	├─ synaptic vesicle cytoskeletal transport	SYNGO:transport			0	4
GO:0099517	K9	BP	synaptic vesicle transport along microtubule	│ └─ synaptic vesicle transport along microtubule	GO:0099514			0	4
GO:0048490	K20	BP	anterograde synaptic vesicle transport	│ └─ anterograde synaptic vesicle transport	GO:0099517			0	4
GO:1903742	K27	BP	regulation of anterograde synaptic vesicle transport	│ └─ regulation of anterograde synaptic vesicle transport	GO:0048490			0	2
GO:0099090	K4	BP	synaptic vesicle recycling via endosome	├─ synaptic vesicle recycling via endosome	SYNGO:transport			1	3	HGNC:9788	RAB7A	RAB7A	RAB7A
GO:0099158	K10	BP	regulation of recycling endosome localization within postsynapse	│ └─ regulation of recycling endosome localization within postsynapse	GO:0099090			0	1
GO:0099089	K5	BP	establishment of endoplasmic reticulum localization to postsynapse	├─ establishment of endoplasmic reticulum localization to postsynapse	SYNGO:transport			0	1
GO:0099637	K6	BP	neurotransmitter receptor transport	└─ neurotransmitter receptor transport	SYNGO:transport	0.0138165	0.0163751	3	19	HGNC:7007;HGNC:13487;HGNC:9788	RAB8A;VPS35;RAB7A	RAB8A;VPS35;RAB7A
GO:0098968	K11	BP	neurotransmitter receptor transport postsynaptic membrane to endosome	├─ neurotransmitter receptor transport postsynaptic membrane to endosome	GO:0099637			0	2
GO:0098877	K12	BP	neurotransmitter receptor transport to plasma membrane	├─ neurotransmitter receptor transport to plasma membrane	GO:0099637			2	15	HGNC:7007;HGNC:13487	RAB8A;VPS35	RAB8A;VPS35
GO:0098969	K21	BP	neurotransmitter receptor transport to postsynaptic membrane	│ ├─ neurotransmitter receptor transport to postsynaptic membrane	GO:0098877			1	5	HGNC:7007	RAB8A	RAB8A	RAB8A
GO:0099639	K22	BP	neurotransmitter receptor transport, endosome to plasma membrane	│ └─ neurotransmitter receptor transport, endosome to plasma membrane	GO:0098877			2	11	HGNC:7007;HGNC:13487	RAB8A;VPS35	RAB8A;VPS35
GO:0098887	K28	BP	neurotransmitter receptor transport, endosome to postsynaptic membrane	│ └─ neurotransmitter receptor transport, endosome to postsynaptic membrane	GO:0099639			2	10	HGNC:7007;HGNC:13487	RAB8A;VPS35	RAB8A;VPS35	RAB8A;VPS35
GO:0099152	K30	BP	regulation of neurotransmitter receptor transport, endosome to postsynaptic membrane	│ └─ regulation of neurotransmitter receptor transport, endosome to postsynaptic membrane	GO:0098887			0	2
GO:0098943	K13	BP	neurotransmitter receptor transport, postsynaptic endosome to lysosome	└─ neurotransmitter receptor transport, postsynaptic endosome to lysosome	GO:0099637			1	2	HGNC:9788	RAB7A	RAB7A	RAB7A

## Sheet: syngo gene list
your genelist input	gene hgnc_id	gene symbol	gene name	gene synonyms
ACTB	HGNC:132	ACTB	actin beta
ACTG1	HGNC:144	ACTG1	actin gamma 1	ACTG,DFNA20,DFNA26
ACTR3	HGNC:170	ACTR3	actin related protein 3
ADAM10	HGNC:188	ADAM10	ADAM metallopeptidase domain 10	KUZ,HST18717,CD156C
ALDOC	HGNC:418	ALDOC	aldolase, fructose-bisphosphate C
ANXA5	HGNC:543	ANXA5	annexin A5	CPB-I,PAP-I,VAC-ALPH,RPRGL3,ENX2,ANX5
AP2A1	HGNC:561	AP2A1	adaptor related protein complex 2 subunit alpha 1	CLAPA1,ADTAA
AP2A2	HGNC:562	AP2A2	adaptor related protein complex 2 subunit alpha 2	DKFZP564D1864,HYPJ,KIAA0899,HIP9,CLAPA2,ADTAB
AP2B1	HGNC:563	AP2B1	adaptor related protein complex 2 subunit beta 1	ADTB2,CLAPB1
AP2M1	HGNC:564	AP2M1	adaptor related protein complex 2 subunit mu 1	AP50,CLAPM1
APOE	HGNC:613	APOE	apolipoprotein E	AD2
ARPC1A	HGNC:703	ARPC1A	actin related protein 2/3 complex subunit 1A	SOP2HS,SOP2L,ARC40
ATP1A3	HGNC:801	ATP1A3	ATPase Na+/K+ transporting subunit alpha 3	DYT12
ATP6V1A	HGNC:851	ATP6V1A	ATPase H+ transporting V1 subunit A	VMA1,VA68,ATP6A1,ATP6V1A1
ATP6V1B2	HGNC:854	ATP6V1B2	ATPase H+ transporting V1 subunit B2	HO57,ATP6B2
ATP6V1H	HGNC:18303	ATP6V1H	ATPase H+ transporting V1 subunit H	CGI-11,VMA13,SFDALPHA,SFDBETA
CALM2	HGNC:1445	CALM2	calmodulin 2	PHKD2,CAMII
CAPZB	HGNC:1491	CAPZB	capping actin protein of muscle Z-line subunit beta
CD200	HGNC:7203	CD200	CD200 molecule	MRC,OX-2
CDC42	HGNC:1736	CDC42	cell division cycle 42	G25K,CDC42HS
CFL1	HGNC:1874	CFL1	cofilin 1	CFL
CHMP4B	HGNC:16171	CHMP4B	charged multivesicular body protein 4B	DJ553F4.4,SHAX1,SNF7-2,VPS32B,C20ORF178
CLTC	HGNC:2092	CLTC	clathrin heavy chain	HC,CLTCL2
CLU	HGNC:2095	CLU	clusterin	SGP-2,SP-40,TRPM-2,KUB1,CLU2,CLI,APOJ
CRMP1	HGNC:2365	CRMP1	collapsin response mediator protein 1	DPYSL1
CSPG5	HGNC:2467	CSPG5	chondroitin sulfate proteoglycan 5	NGC
CTNNB1	HGNC:2514	CTNNB1	catenin beta 1	BETA-CATENIN,ARMADILLO,CTNNB
CXADR	HGNC:2559	CXADR	CXADR Ig-like cell adhesion molecule
CYFIP2	HGNC:13760	CYFIP2	cytoplasmic FMR1 interacting protein 2	PIR121
DPYSL2	HGNC:3014	DPYSL2	dihydropyrimidinase like 2	DRP-2,DHPRP2,CRMP2
DPYSL3	HGNC:3015	DPYSL3	dihydropyrimidinase like 3	DRP-3,ULIP,CRMP4
DPYSL5	HGNC:20637	DPYSL5	dihydropyrimidinase like 5	CRMP5,ULIP6,CRMP-5,CRAM
DSTN	HGNC:15750	DSTN	destrin, actin depolymerizing factor	ADF,ACTDP
EEF1A1	HGNC:3189	EEF1A1	eukaryotic translation elongation factor 1 alpha 1	EE1A1,EF1A1,EF1ALPHA1,EF1A,EEF1A,LENG7
EEF1A2	HGNC:3192	EEF1A2	eukaryotic translation elongation factor 1 alpha 2	STNL,STN
EEF2	HGNC:3214	EEF2	eukaryotic translation elongation factor 2	EEF-2,EF2
EFNB1	HGNC:3226	EFNB1	ephrin B1	LERK2,ELK-L,EPLG2,CFNS
EHD1	HGNC:3242	EHD1	EH domain containing 1	H-PAST,HPAST1,FLJ42622,FLJ44618,PAST1
EIF3A	HGNC:3271	EIF3A	eukaryotic translation initiation factor 3 subunit A	EIF3-THETA,EIF3-P170,KIAA0139,TIF32,EIF3,EIF3S10
EIF3F	HGNC:3275	EIF3F	eukaryotic translation initiation factor 3 subunit F	EIF3-EPSILON,EIF3-P47,EIF3S5
EIF3L	HGNC:18138	EIF3L	eukaryotic translation initiation factor 3 subunit L	HSPC021,HSPC025,EIF3S11,EIF3S6IP,EIF3EIP
EIF4E	HGNC:3287	EIF4E	eukaryotic translation initiation factor 4E	EIF4E1,EIF4EL1
EIF5A	HGNC:3300	EIF5A	eukaryotic translation initiation factor 5A	EIF5A1,EIF-5A,MGC99547,MGC104255
EZR	HGNC:12691	EZR	ezrin	VIL2
FABP5	HGNC:3560	FABP5	fatty acid binding protein 5	E-FABP,PA-FABP,KFABP
FARP1	HGNC:3591	FARP1	FERM, ARH/RhoGEF and pleckstrin domain protein 1	CDEP,PLEKHC2,MGC87400,PPP1R75,GLCC1
GAPDH	HGNC:4141	GAPDH	glyceraldehyde-3-phosphate dehydrogenase	GAPD
GDI1	HGNC:4226	GDI1	GDP dissociation inhibitor 1	RABGDIA,XAP-4,OPHN2,FLJ41411,MRX48,MRX41,GDIL
GDI2	HGNC:4227	GDI2	GDP dissociation inhibitor 2	RABGDIB
GNA13	HGNC:4381	GNA13	G protein subunit alpha 13	MGC46138
GNAI2	HGNC:4385	GNAI2	G protein subunit alpha i2	GNAI2B
GNAO1	HGNC:4389	GNAO1	G protein subunit alpha o1	G-ALPHA-O
GNAQ	HGNC:4390	GNAQ	G protein subunit alpha q	G-ALPHA-Q,GAQ
GNB1	HGNC:4396	GNB1	G protein subunit beta 1
GNB2	HGNC:4398	GNB2	G protein subunit beta 2
GPM6A	HGNC:4460	GPM6A	glycoprotein M6A	GPM6
GSK3B	HGNC:4617	GSK3B	glycogen synthase kinase 3 beta
HNRNPA1	HGNC:5031	HNRNPA1	heterogeneous nuclear ribonucleoprotein A1	HNRNP-A1,ALS20,HNRPA1
HNRNPA2B1	HGNC:5033	HNRNPA2B1	heterogeneous nuclear ribonucleoprotein A2/B1	HNRNPA2,HNRNPB1,HNRPA2B1
HNRNPA3	HGNC:24941	HNRNPA3	heterogeneous nuclear ribonucleoprotein A3
HNRNPAB	HGNC:5034	HNRNPAB	heterogeneous nuclear ribonucleoprotein A/B	ABBP1,FLJ40338,HNRPAB
HNRNPD	HGNC:5036	HNRNPD	heterogeneous nuclear ribonucleoprotein D	AUF1,HNRPD
HNRNPF	HGNC:5039	HNRNPF	heterogeneous nuclear ribonucleoprotein F	HNRPF
HNRNPK	HGNC:5044	HNRNPK	heterogeneous nuclear ribonucleoprotein K	CSBP,TUNP,HNRPK
HNRNPU	HGNC:5048	HNRNPU	heterogeneous nuclear ribonucleoprotein U	SAF-A,FLJ37978,FLJ30202,HNRPU,HNRNPU-AS1,C1ORF199,NCRNA00201
HSP90AA1	HGNC:5253	HSP90AA1	heat shock protein 90 alpha family class A member 1	HSP89,HSP90,FLJ31884,HSP90N,HSPC1
HSPA8	HGNC:5241	HSPA8	heat shock protein family A (Hsp70) member 8	HSC71,HSC70,HSP73,HSPA10
IGSF8	HGNC:17813	IGSF8	immunoglobulin superfamily member 8	CD81P3,EWI2,PGRL,CD316
ITGB1	HGNC:6153	ITGB1	integrin subunit beta 1	CD29,GPIIA,FNRB,MSK12,MDF2
MAP1B	HGNC:6836	MAP1B	microtubule associated protein 1B	MAP5,PPP1R102
MARCKS	HGNC:6759	MARCKS	myristoylated alanine rich protein kinase C substrate	PKCSL,80K-L,MACS
MYH10	HGNC:7568	MYH10	myosin heavy chain 10	NMMHCB
NCAM1	HGNC:7656	NCAM1	neural cell adhesion molecule 1	NCAM,CD56
PCBP1	HGNC:8647	PCBP1	poly(rC) binding protein 1	HNRPE1,HNRNP-E1,HNRPX,HNRNP-X
PPP1CA	HGNC:9281	PPP1CA	protein phosphatase 1 catalytic subunit alpha	PP1A,PP-1A,PP1ALPHA,PPP1A
PPP1CC	HGNC:9283	PPP1CC	protein phosphatase 1 catalytic subunit gamma	PP1GAMMA
PPP2R1A	HGNC:9302	PPP2R1A	protein phosphatase 2 scaffold subunit Aalpha	PR65A,PP2A-AALPHA,PP2AA
PRKAR2B	HGNC:9392	PRKAR2B	protein kinase cAMP-dependent type II regulatory subunit beta
RAB10	HGNC:9759	RAB10	RAB10, member RAS oncogene family
RAB14	HGNC:16524	RAB14	RAB14, member RAS oncogene family	RAB-14
RAB1A	HGNC:9758	RAB1A	RAB1A, member RAS oncogene family	YPT1
RAB2A	HGNC:9763	RAB2A	RAB2A, member RAS oncogene family	RAB2
RAB35	HGNC:9774	RAB35	RAB35, member RAS oncogene family	H-RAY
RAB3A	HGNC:9777	RAB3A	RAB3A, member RAS oncogene family
RAB5A	HGNC:9783	RAB5A	RAB5A, member RAS oncogene family	RAB5
RAB5C	HGNC:9785	RAB5C	RAB5C, member RAS oncogene family	RAB5CL,RABL
RAB7A	HGNC:9788	RAB7A	RAB7A, member RAS oncogene family	RAB7,CMT2B
RAB8A	HGNC:7007	RAB8A	RAB8A, member RAS oncogene family	RAB8,MEL
RAC1	HGNC:9801	RAC1	Rac family small GTPase 1	TC-25,P21-RAC1,RAC-1
RALA	HGNC:9839	RALA	RAS like proto-oncogene A	RAL
RAP1A	HGNC:9855	RAP1A	RAP1A, member of RAS oncogene family	KREV-1,SMGP21
RAP1B	HGNC:9857	RAP1B	RAP1B, member of RAS oncogene family	RAL1B,DKFZP586H0723
RHOA	HGNC:667	RHOA	ras homolog family member A	RHO12,RHOH12,ARH12,ARHA
RPL10A	HGNC:10299	RPL10A	ribosomal protein L10a	CSA-19,L10A,UL1,NEDD6
RPL11	HGNC:10301	RPL11	ribosomal protein L11	UL5
RPL12	HGNC:10302	RPL12	ribosomal protein L12	UL11
RPL13A	HGNC:10304	RPL13A	ribosomal protein L13a	UL13,TSTA1
RPL14	HGNC:10305	RPL14	ribosomal protein L14	L14,HRL14,RL14,CTG-B33,EL14
RPL17	HGNC:10307	RPL17	ribosomal protein L17	L17,UL22
RPL18A	HGNC:10311	RPL18A	ribosomal protein L18a	L18A,EL20
RPL21	HGNC:10313	RPL21	ribosomal protein L21	L21,FLJ27458,MGC71252,MGC104274,MGC104275,DKFZP686C06101,EL21
RPL23	HGNC:10316	RPL23	ribosomal protein L23	L23,UL14
RPL23A	HGNC:10317	RPL23A	ribosomal protein L23a	L23A,UL23
RPL26	HGNC:10327	RPL26	ribosomal protein L26	L26,UL24
RPL27	HGNC:10328	RPL27	ribosomal protein L27	L27,EL27
RPL28	HGNC:10330	RPL28	ribosomal protein L28	FLJ43307,L28,EL28
RPL3	HGNC:10332	RPL3	ribosomal protein L3	L3,UL3
RPL30	HGNC:10333	RPL30	ribosomal protein L30	EL30
RPL34	HGNC:10340	RPL34	ribosomal protein L34	L34,EL34
RPL4	HGNC:10353	RPL4	ribosomal protein L4	L4,UL4
RPL5	HGNC:10360	RPL5	ribosomal protein L5	PPP1R135,UL18
RPL6	HGNC:10362	RPL6	ribosomal protein L6	TAXREB107,EL6,TXREB1
RPL7	HGNC:10363	RPL7	ribosomal protein L7	HUML7-1,L7,UL30
RPL7A	HGNC:10364	RPL7A	ribosomal protein L7a	SURF3,TRUP,L7A,EL8
RPL8	HGNC:10368	RPL8	ribosomal protein L8	UL2
RPL9	HGNC:10369	RPL9	ribosomal protein L9	UL6
RPLP0	HGNC:10371	RPLP0	ribosomal protein lateral stalk subunit P0	PRLP0,L10E,RPP0,LP0,UL10
RPLP1	HGNC:10372	RPLP1	ribosomal protein lateral stalk subunit P1	LP1
RPS11	HGNC:10384	RPS11	ribosomal protein S11	US17
RPS12	HGNC:10385	RPS12	ribosomal protein S12	ES12
RPS13	HGNC:10386	RPS13	ribosomal protein S13	US15
RPS14	HGNC:10387	RPS14	ribosomal protein S14	EMTB,US11
RPS15A	HGNC:10389	RPS15A	ribosomal protein S15a	S15A,US8
RPS16	HGNC:10396	RPS16	ribosomal protein S16	S16,US9
RPS17	HGNC:10397	RPS17	ribosomal protein S17	MGC72007,S17,ES17,RPS17L
RPS18	HGNC:10401	RPS18	ribosomal protein S18	KE3,KE-3,HKE3,S18,US13,D6S218E
RPS19	HGNC:10402	RPS19	ribosomal protein S19	S19,ES19,DBA,LOH19CR1
RPS2	HGNC:10404	RPS2	ribosomal protein S2	LLREP3,US5
RPS20	HGNC:10405	RPS20	ribosomal protein S20	S20,US10
RPS23	HGNC:10410	RPS23	ribosomal protein S23	S23,US12
RPS25	HGNC:10413	RPS25	ribosomal protein S25	S25,ES25
RPS26	HGNC:10414	RPS26	ribosomal protein S26	S26,ES26
RPS27	HGNC:10416	RPS27	ribosomal protein S27	MPS-1,S27,ES27
RPS28	HGNC:10418	RPS28	ribosomal protein S28	S28,ES28
RPS3	HGNC:10420	RPS3	ribosomal protein S3	FLJ26283,FLJ27450,MGC87870,US3
RPS3A	HGNC:10421	RPS3A	ribosomal protein S3A	S3A,MFTL
RPS4X	HGNC:10424	RPS4X	ribosomal protein S4 X-linked	DXS306,CCG2,SCAR,SCR10,FLJ40595,RPS4,ES4
RPS5	HGNC:10426	RPS5	ribosomal protein S5	S5,US7
RPS6	HGNC:10429	RPS6	ribosomal protein S6	ES6
RPS7	HGNC:10440	RPS7	ribosomal protein S7	ES7
RPS8	HGNC:10441	RPS8	ribosomal protein S8	ES8
RPSA	HGNC:6502	RPSA	ribosomal protein SA	37LRP,US2,LAMR1
RTN3	HGNC:10469	RTN3	reticulon 3	NSPL2,NSPLII,ASYIP,RTN3-A1
RTN4	HGNC:14085	RTN4	reticulon 4	NSP-CL,KIAA0886,NOGO,ASY
SDCBP	HGNC:10662	SDCBP	syndecan binding protein	SYCL,MDA-9,SDCBP1
SEPTIN2	HGNC:7729	SEPTIN2	septin 2	KIAA0158,HNEDD5,SEPTIN-2,NEDD5
SEPTIN5	HGNC:9164	SEPTIN5	septin 5	HCDCREL-1,SEPTIN-5,CDCREL-1,PNUTL1,SEPT5
SEPTIN7	HGNC:1717	SEPTIN7	septin 7	CDC3,SEPT7A,SEPTIN-7,CDC10,SEPT7
SFPQ	HGNC:10774	SFPQ	splicing factor proline and glutamine rich	PPP1R140
SLC16A1	HGNC:10922	SLC16A1	solute carrier family 16 member 1
SLC1A2	HGNC:10940	SLC1A2	solute carrier family 1 member 2	GLT-1,GLT1,EAAT2,HBGT
SLC3A2	HGNC:11026	SLC3A2	solute carrier family 3 member 2	4T2HC,4F2,NACAE,CD98HC,4F2HC,MDU1
SLC6A1	HGNC:11042	SLC6A1	solute carrier family 6 member 1	GAT1,GABATR,GABATHG,GAT-1,HGAT-1
SLC6A11	HGNC:11044	SLC6A11	solute carrier family 6 member 11	GAT3
STXBP1	HGNC:11444	STXBP1	syntaxin binding protein 1	HUNC18,MUNC18-1,UNC18,RBSEC1,NSEC1
SYT1	HGNC:11509	SYT1	synaptotagmin 1	SVP65
TFRC	HGNC:11763	TFRC	transferrin receptor	CD71,TFR1
TTYH1	HGNC:13476	TTYH1	tweety family member 1
TUBB5	HGNC:20778	TUBB	tubulin beta class I	OK/SW-CL.56,MGC16435,M40,TUBB5
TUBB2B	HGNC:30829	TUBB2B	tubulin beta 2B class IIb	MGC8685,DKFZP566F223,BA506K6.1
USP5	HGNC:12628	USP5	ubiquitin specific peptidase 5	ISOT
VCP	HGNC:12666	VCP	valosin containing protein	IBMPFD,CDC48
VPS35	HGNC:13487	VPS35	VPS35 retromer complex component	FLJ10752,MEM3,PARK17
WDR1	HGNC:12754	WDR1	WD repeat domain 1
YBX1	HGNC:8014	YBX1	Y-box binding protein 1	YB-1,YB1,DBPB,NSEP-1,MDR-NF1,BP-8,CSDB,CSDA2,NSEP1
YWHAE	HGNC:12851	YWHAE	tyrosine 3-monooxygenase/tryptophan 5-monooxygenase activation protein epsilon	FLJ45465
YWHAG	HGNC:12852	YWHAG	tyrosine 3-monooxygenase/tryptophan 5-monooxygenase activation protein gamma	PPP1R170,14-3-3GAMMA,14-3-3Y
YWHAQ	HGNC:12854	YWHAQ	tyrosine 3-monooxygenase/tryptophan 5-monooxygenase activation protein theta	14-3-3
YWHAZ	HGNC:12855	YWHAZ	tyrosine 3-monooxygenase/tryptophan 5-monooxygenase activation protein zeta	KCIP-1,14-3-3-ZETA,YWHAD
A2M
AARS1
ACAA2
ACLY
ACO1
ACOT7
ACSS3
ACTR1A
ADGRG1
AHCY
ALAD
ALDH1A1
ALDH1A7
ALDH1L1
ALDH2
ALDH7A1
ALDH8A1
ALDH9A1
ALDOA
ALDOB
ANXA2
ANXA4
ANXA6
ANXA7
AOX1
APOA1
ARF5
ARG1
ASL
ASNS
ATP1A1
ATP1A2
ATP1B1
ATP1B2
ATP5F1B
BANF1
BASP1
BHMT
BROX
BTBD17
BUB3
C3
C4B
CAND1
CAT
CCT2
CCT3
CCT4
CCT5
CCT6A
CCT7
CCT8
CD63
CD81
CD9
CFL2
CKB
CNP
COPA
COPB2
CPE
CPS1
CS
CSNK2A1
CST3
DARS1
DBI
DDAH1
DDX39B
DDX5
DDX6
DHX9
DIP2B
DNAJA1
DNPEP
DPYD
DPYSL4
DSP
DYNC1H1
ECHS1
EDIL3
EEF1G
EIF3H
EIF4A1
EIF4A2
ENO1
FABP7
FAH
FAHD2
FARSA
FASN
FKBP4
FSCN1
FTH1
FTL1
GARS1
GATM
GCAT
GK
GLUD1
GNAI3
GPI
GPM6B
GSTM1
GSTP1
H1-0
H1-1
H1-2
H1-3
H1-4
H1-5
H3C1
H3C2
H4C1
HBA
HBB-B1
HBB-B2
HDGFL3
HEPACAM
HMGCS1
HNRNPC
HP1BP3
HPX
HSD17B10
HSP90AB1
HSPA4
HSPA5
HSPD1
HTRA1
IDH1
IGFBP2
IST1
ITGA6
ITIH2
JUP
KRT1
KRT10
KRT14
KRT16
KRT2
KRT42
KRT5
KRT6A
KRT72
KRT76
KRT77
KRT79
LDHA
LDHB
MACROH2A1
MACROH2A2
MDH1
MDH2
MFGE8
MSN
MVB12B
MYH9
NAP1L1
NCL
NDRG2
NPM1
OTC
PA2G4
PAFAH1B2
PAICS
PCCA
PCCB
PDCD6IP
PEBP1
PGAM1
PGK1
PGM1
PHGDH
PKM
PKP1
PLA2G7
PLPP3
PPIA
PPP1CB
PRDX1
PRDX2
PRDX6
PRMT1
PROM1
PRPF19
PSAT1
PSIP1
PSMA1
PSMA2
PSMA3
PSMA4
PSMA5
PSMA6
PSMA7
PSMB1
PSMB2
PSMB3
PSMB4
PSMB5
PSMB6
PSMB7
PSMC1
PSMC2
PSMC3
PSMC4
PSMC5
PSMD11
PSMD14
PSMD2
PSMD3
PSMD6
PTGFRN
PURB
PYGB
PYGL
RACK1
RAN
RRAS2
RTN1
RUVBL1
RUVBL2
SERPINC1
SERPINE2
SF3B1
SHISA4
SLC1A3
SLC1A4
SLC44A1
SLC44A2
SLC9A3R1
SNRPD2
SNRPD3
SSB
TCP1
TF
TKT
TOP1
TPI1
TPP2
TRIM28
TSG101
TSPAN6
TST
TTYH2
TTYH3
TUBA4A
TUBB2A
TUBB3
TUBB4A
TUBB4B
UBA1
UCHL1
UGDH
UROC1
VARS1
VAT1
VPS28
VPS37B
WARS1
YWHAB
